# Supplementary material for: Atom-level interaction design between amines and support for achieving efficient and stable CO2 capture
Source: Nat Commun. 2024 Jun 13;15:5068. doi: 10.1038/s41467-024-48994-8 (PMC11176289; doi:10.1038/s41467-024-48994-8)
Supplement: Supplementary file 3 — Source Data [file 41467_2024_48994_MOESM3_ESM.xlsx]

## Sheet: Fig.1
Fig.1 b											Fig.1 c
raw		5 min		10 min		1 h		4 h			raw		5 min		10 min		1 h		4 h
Relative Pressure (P/Po)	Quantity Adsorbed (cm³/g STP)	Relative Pressure (P/Po)	Quantity Adsorbed (cm³/g STP)	Relative Pressure (P/Po)	Quantity Adsorbed (cm³/g STP)	Relative Pressure (P/Po)	Quantity Adsorbed (cm³/g STP)	Relative Pressure (P/Po)	Quantity Adsorbed (cm³/g STP)		Pore Width (nm)	dV/dW Pore Volume (cm³/g·nm)	Pore Width (nm)	dV/dW Pore Volume (cm³/g·nm)	Pore Width (nm)	dV/dW Pore Volume (cm³/g·nm)	Pore Width (nm)	dV/dW Pore Volume (cm³/g·nm)	Pore Width (nm)	dV/dW Pore Volume (cm³/g·nm)
5.62763e-06	4.49823	6.89186e-06	5.19297	7.59e-06	4.87204	7.59e-06	0.69601	0.00533	0.27278		0.50039	0.1677	0.50039	0.14227	0.50039	0.09824	0.50039	0.01023	1.26884	0
5.2829e-06	31.1721	2.20239e-05	31.7291	1.9734e-05	25.5411	1.9734e-05	3.64873	0.01063	0.43006		0.53613	0.06729	0.53613	0.08488	0.53613	0.06021	0.53613	0.00627	1.35819	0
9.19754e-06	57.7433	9.90143e-05	56.7973	7.54506e-05	45.3944	7.54506e-05	6.48491	0.02041	0.60833		0.58974	0.01723	0.58974	0.04865	0.58974	0.03612	0.58974	0.00376	1.48329	0.000261716
3.33241e-05	84.1503	0.000277433	79.9441	0.000190334	64.222	0.000190334	9.17457	0.03041	0.74219		0.64335	0	0.64335	0.03381	0.64335	0.02719	0.64335	0.00283	1.59052	0.000761115
8.05736e-05	109.494	0.000651339	101.353	0.00039083	80.9375	0.00039083	11.5625	0.04048	0.79316		0.6791	0	0.6791	0.01414	0.6791	0.01328	0.6791	0.00138	1.71561	0.00115
0.000152044	133.944	0.00141	122.105	0.000785469	98.2116	0.000785469	14.0302	0.05794	0.92017		0.73271	0	0.73271	0.00203	0.73271	0.00291	0.73271	0.000303302	1.85858	0.00147
0.000242153	156.121	0.00276	140.868	0.00147	114.684	0.00147	16.3834	0.10033	1.1785		0.80419	0	0.80419	0	0.80419	0	0.80419	0	2.00155	0.00158
0.000342099	175.147	0.00471	157.131	0.00254	129.613	0.00254	18.5162	0.15031	1.37548		0.85781	0	0.85781	0.00317	0.85781	0.00139	0.85781	0.000145295	2.16239	0.00142
0.000510852	199.965	0.00727	171.439	0.00401	143.1	0.00401	20.4429	0.20014	1.52268		0.92929	0	0.92929	0.03568	0.92929	0.03042	0.92929	0.00317	2.3411	0.00125
0.000724291	223.822	0.01043	185.23	0.00589	155.307	0.00589	22.1867	0.25013	1.64579		1.00077	0.08905	1.00077	0.10266	1.00077	0.09358	1.00077	0.00975	2.5198	0.001
0.000980069	246.01	0.01934	208.775	0.0081	165.992	0.0081	23.7132	0.3001	1.73895		1.09013	0.31539	1.09013	0.19469	1.09013	0.18256	1.09013	0.01902	2.73426	0.000795712
0.0013	268.584	0.02919	226.238	0.01046	175.107	0.01046	25.0153	0.36932	1.87063		1.17948	0.65969	1.17948	0.31344	1.17948	0.29837	1.17948	0.03108	2.94871	0.000643184
0.00177	293.268	0.0389	240.074	0.01911	198.08	0.01911	28.2972	0.41934	1.95031		1.26884	0.9796	1.26884	0.41449	1.26884	0.39802	1.26884	0.04146	3.18103	0.00051496
0.00238	317.352	0.04948	253.141	0.02959	216.853	0.02959	30.979	0.46921	2.04937		1.35819	0.96066	1.35819	0.39242	1.35819	0.37915	1.35819	0.0395	3.43122	0.000436588
0.00312	340.352	0.10101	298.971	0.03888	230.084	0.03888	32.8692	0.51916	2.14084		1.48329	0.89368	1.48329	0.37412	1.48329	0.36363	1.48329	0.03788	3.69929	0.000381643
0.00404	362.564	0.14828	319.884	0.04935	243.245	0.04935	34.7493	0.56918	2.25479		1.59052	0.79182	1.59052	0.35225	1.59052	0.34436	1.59052	0.03587	4.00309	0.000372113
0.00514	383.662	0.19634	350.334	0.10136	289.188	0.10136	41.3125	0.61903	2.37271		1.71561	0.61795	1.71561	0.28462	1.71561	0.28011	1.71561	0.02918	4.32477	0.000392768
0.00643	403.67	0.25328	359.006	0.14794	310.048	0.14794	44.2926	0.66899	2.49224		1.85858	0.61327	1.85858	0.26047	1.85858	0.25852	1.85858	0.02693	4.66432	0.000408604
0.0076	418.933	0.30485	361.939	0.19544	341.9	0.19544	48.8428	0.71894	2.63455		2.00155	0.7133	2.00155	0.25028	2.00155	0.25097	2.00155	0.02614	5.03961	0.000401759
0.00888	433.275	0.35188	363.936	0.25362	350.772	0.25362	50.1103	0.76882	2.81353		2.16239	0.79792	2.16239	0.23032	2.16239	0.23332	2.16239	0.0243	5.43277	0.000358662
0.00989	444.098	0.39984	365.566	0.3054	353.376	0.3054	50.4822	0.81874	3.0451		2.3411	0.85273	2.3411	0.21231	2.3411	0.21539	2.3411	0.02244	5.87954	0.000312802
0.01025	447.775	0.4499	366.94	0.3522	355.043	0.3522	50.7204	0.84995	3.20783		2.5198	0.75486	2.5198	0.1562	2.5198	0.15467	2.5198	0.01611	6.34419	0.000289152
0.0191	509.079	0.49983	368.085	0.39976	356.342	0.39976	50.906	0.89982	3.5998		2.73426	0.57543	2.73426	0.08014	2.73426	0.0717	2.73426	0.00747	6.84458	0.000264985
0.0289	552.448	0.5498	369.019	0.44984	357.407	0.44984	51.0582	0.94967	4.35591		2.94871	0.31601	2.94871	0.01957	2.94871	0.01005	2.94871	0.00105	7.39858	0.000243193
0.0382	583.941	0.59987	369.833	0.49981	358.246	0.49981	51.178	0.98927	5.98666		3.18103	0.08203	3.18103	0	3.18103	0	3.18103	0	7.98832	0.000248629
0.04899	614.989	0.66895	370.759	0.54981	358.915	0.54981	51.2736	0.99502	7.05901		3.43122	0	3.43122	0	3.43122	0	3.43122	0	8.63167	0.000271127
0.09812	735.008	0.7189	371.442	0.61903	359.564	0.61903	51.3662	0.99502	7.05901		3.69929	0	3.69929	0	3.69929	0	3.69929	0	9.31077	0.000249942
0.15864	876.266	0.76899	372.152	0.66896	360.02	0.66896	51.4315	0.97314	5.20062		4.00309	0	4.00309	0	4.00309	0	4.00309	0	10.0613	0.00019201
0.20297	919.481	0.81886	373.002	0.719	360.503	0.719	51.5004	0.93241	4.12325		4.32477	0	4.32477	0	4.32477	0	4.32477	0	10.8655	0.000158391
0.26721	1029.91	0.84995	373.831	0.76891	361.101	0.76891	51.5859	0.88196	3.488		4.66432	0	4.66432	0	4.66432	0	4.66432	0	11.7233	0.000149403
0.30601	1036.9	0.8998	375.564	0.81889	361.724	0.81889	51.6749	0.83171	3.06779		5.03961	0	5.03961	0	5.03961	0	5.03961	0	12.6526	0.000156418
0.36131	1044.71	0.94941	379.532	0.86862	362.811	0.86862	51.8301	0.78144	2.77086		5.43277	0	5.43277	0	5.43277	0	5.43277	0	13.6713	0.000157671
0.39972	1049.11	0.98732	393.156	0.89984	364	0.89984	52.0001	0.73138	2.53417		5.87954	0	5.87954	0	5.87954	0	5.87954	0	14.7614	0.000142932
0.4498	1053.87	0.99466	404.455	0.94932	367.663	0.94932	52.5233	0.68122	2.33501		6.34419	0	6.34419	0	6.34419	0	6.34419	0	15.9409	0.000123015
0.49978	1057.85	0.99466	404.455	0.98694	381.128	0.98694	54.4469	0.63118	2.14548		6.84458	0	6.84458	0	6.84458	0	6.84458	0	17.2097	0.000120604
0.54986	1061.18	0.97514	390.731	0.99422	393.308	0.99422	56.1868	0.5811	1.98794		7.39858	0	7.39858	0	7.39858	0	7.39858	0	18.5858	0.000131936
0.59979	1064.26	0.93446	378.941	0.99422	393.308	0.99422	56.1868	0.531	1.84024		7.98832	0	7.98832	0	7.98832	0	7.98832	0	20.0691	0.000132539
0.64994	1066.74	0.88237	375.327	0.97553	379.32	0.97553	54.1886	0.48092	1.70792		8.63167	0	8.63167	0	8.63167	0	8.63167	0	21.6596	0.000121118
0.69979	1069.05	0.83169	373.693	0.93479	367.279	0.93479	52.4684	0.43089	1.57404		9.31077	0	9.31077	0	9.31077	0	9.31077	0	23.3931	0.000105609
0.74986	1071.36	0.78148	372.637	0.88227	363.672	0.88227	51.9531	0.38092	1.44906		10.0613	0	10.0613	0	10.0613	0	10.0613	0	25.2517	9.01117e-05
0.79988	1073.83	0.7312	371.737	0.83159	362.195	0.83159	51.7421	0.33083	1.29928		10.8655	0	10.8655	0	10.8655	0	10.8655	0	27.2711	7.21216e-05
0.84978	1076.55	0.68124	371.001	0.78135	361.314	0.78135	51.6163	0.28068	1.13731		11.7233	0	11.7233	0	11.7233	0	11.7233	0	29.4513	3.25436e-05
0.89976	1080.4	0.63114	370.278	0.73125	360.693	0.73125	51.5276	0.23061	0.95985		12.6526	0	12.6526	0	12.6526	0	12.6526	0	31.7924	0
0.94951	1087.59	0.6002	369.801	0.68118	360.184	0.68118	51.4548	0.18058	0.76267		13.6713	0	13.6713	0	13.6713	0	13.6713	0	34.3301	0
0.98713	1111.65	0.55022	368.953	0.63113	359.604	0.63113	51.3719	0.13064	0.50691		14.7614	0	14.7614	0	14.7614	0	14.7614	0	37.0644	0
0.99413	1134.25	0.50019	367.974	0.58105	358.994	0.58105	51.2849	0.0853	0.24065		15.9409	0	15.9409	0	15.9409	0	15.9409	0	40.0309	0
0.99413	1134.25	0.45021	366.733	0.53106	358.34	0.53106	51.1915				17.2097	0	17.2097	2.34247e-05	17.2097	0	17.2097	0	43.2298	0
0.97623	1107.13	0.40036	365.311	0.48096	357.588	0.48096	51.084				18.5858	0	18.5858	0.000488728	18.5858	0	18.5858	0	46.6789	0
0.93501	1086.6	0.35032	363.523	0.43101	356.591	0.43101	50.9415				20.0691	0.000351568	20.0691	0.000610349	20.0691	0	20.0691	0	50.3961	5.17457e-06
0.88262	1079.55	0.30021	361.274	0.38114	355.428	0.38114	50.7754				21.6596	0.000841584	21.6596	0.000565848	21.6596	0.000320238	21.6596	3.33581e-05	54.4171	3.24632e-05
0.83208	1075.69	0.25022	358.271	0.35024	354.406	0.35024	50.6294				23.3931	0.000802992	23.3931	0.000501764	23.3931	0.00044604	23.3931	4.64625e-05	58.7597	2.99966e-05
0.78189	1072.64	0.20082	352.484	0.30034	352.476	0.30034	50.3538				25.2517	0.000646742	25.2517	0.000435381	25.2517	0.000385546	25.2517	4.0161e-05	63.4419	3.33271e-05
0.75055	1070.89	0.15614	323.031	0.25035	349.816	0.25035	49.9736				27.2711	0.000282197	27.2711	0.000334213	27.2711	0.00027418	27.2711	2.85604e-05	68.4994	4.63717e-05
0.70061	1068.54	0.09958	297.731	0.20096	344.294	0.20096	49.1848				29.4513	0	29.4513	3.22274e-05	29.4513	0	29.4513	0	73.9679	3.58096e-05
0.6505	1065.83	0.05024	253.543	0.15043	310.565	0.15043	44.3664				31.7924	0	31.7924	0	31.7924	0	31.7924	0	79.8653	3.53644e-05
0.60054	1063.03			0.09657	285.812	0.09657	40.8303				34.3301	0	34.3301	0	34.3301	0	34.3301	0	86.2452	4.55782e-05
0.55056	1059.95			0.05033	243.88	0.05033	34.84				37.0644	0	37.0644	0	37.0644	0	37.0644	0	93.1255	4.36822e-05
0.50054	1056.43										40.0309	0	40.0309	0	40.0309	0	40.0309	0	100.56	3.08325e-05
0.45062	1052.31										43.2298	0	43.2298	0	43.2298	0	43.2298	0	108.566	2.8606e-05
0.40067	1047.38										46.6789	0	46.6789	0	46.6789	0	46.6789	0	117.233	3.49247e-05
0.35053	1041.35										50.3961	0	50.3961	0.000274013	50.3961	0	50.3961	0	126.58	2.37841e-05
0.3005	1033.95										54.4171	5.89371e-06	54.4171	0.000378223	54.4171	0.000367151	54.4171	3.82449e-05	136.677	2.04422e-05
0.25069	1023.76										58.7597	0.000560027	58.7597	0.000315101	58.7597	0.000323589	58.7597	3.37072e-05	147.596	2.32523e-05
0.20474	919.738										63.4419	0.000695847	63.4419	0.000355885	63.4419	0.00038252	63.4419	3.98459e-05	159.355	1.49267e-05
0.14161	855.285										68.4994	0.00093456	68.4994	0.000472788	68.4994	0.000505671	68.4994	5.2674e-05	172.079	1.27234e-05
0.10373	747.825										73.9679	0.000707584	73.9679	0.00035267	73.9679	0.000375802	73.9679	3.91461e-05	185.804	1.44869e-05
0.05079	615.925										79.8653	0.000726329	79.8653	0.000353053	79.8653	0.000386208	79.8653	4.023e-05	200.619	9.28919e-06
											86.2452	0.000920266	86.2452	0.000443998	86.2452	0.000483065	86.2452	5.03193e-05	216.632	7.91819e-06
											93.1255	0.00088166	93.1255	0.000420812	93.1255	0.00045958	93.1255	4.7873e-05	233.913	6.8813e-06
											100.56	0.00061505	100.56	0.000292222	100.56	0.000317924	100.56	3.3117e-05	252.57	6.09375e-06
											108.566	0.000570521	108.566	0.000270917	108.566	0.000293079	108.566	3.05291e-05	233.913	6.8813e-06
											117.233	0.00064202	117.233	0.000307113	117.233	0.000327548	117.233	3.41196e-05	252.57	6.09375e-06
											126.58	0.000407648	126.58	0.000195546	126.58	0.000207205	126.58	2.15838e-05	--	--
											136.677	0.000355085	136.677	0.000169438	136.677	0.000181949	136.677	1.8953e-05
											147.596	0.000399405	147.596	0.000191038	147.596	0.000203764	147.596	2.12254e-05
											159.355	0.000253504	159.355	0.000121572	159.355	0.00012884	159.355	1.34209e-05
											172.079	0.000221089	172.079	0.00010549	172.079	0.000113283	172.079	1.18004e-05
											185.804	0.000248922	185.804	0.000119025	185.804	0.000126967	185.804	1.32257e-05
											200.619	0.000157758	200.619	7.56795e-05	200.619	8.02414e-05	200.619	8.35848e-06
											216.632	5.84708e-05	216.632	6.56771e-05	216.632	6.02949e-05	216.632	6.28072e-06
													233.913	4.62151e-05

## Sheet: Fig.2
Fig.2a						Fig.2b											Fig.2c					Fig.2d
Time (min)	CO2 Adsorbed (mmol/g)					5 ℃		30 ℃		40 ℃		60 ℃		90 ℃			Time (min)	DSC (mW/mg)	Temperater (℃)			cycle number	CO2 Adsorbed (mmol/g)
	30 ℃	40 ℃	60 ℃	90 ℃		Pressuere (bar)	CO2 Adsorbed (mmol/g)	Pressuere (bar)	CO2 Adsorbed (mmol/g)	Pressuere (bar)	CO2 Adsorbed (mmol/g)	Pressuere (bar)	CO2 Adsorbed (mmol/g)	Pressuere (bar)	CO2 Adsorbed (mmol/g)		0	0.06774	30				Ar	CO2
0	0	0	0	0		5.51101e-05	0.21251	8.06716e-05	0.20846	2.87081e-05	0.02253	4.9726e-05	0.2606	4.73302e-05	0.08618		0.000620014	0.06774	30.04			1	3.18819	3.20355
0.01667	0.000155682	7.68182e-05	0.01567	1.97078e-05		4.71786e-05	0.42704	0.000110571	0.4187	4.51113e-05	0.30304	3.60329e-05	0.53836	1.34793e-05	0.2201		0.00186	0.06774	30.08			2	3.16531	3.15259
0.03333	0.0003375	0.000181364	0.034	6.25e-05		6.11427e-05	0.63916	0.000195762	0.61525	0.000138067	0.36171	0.000218354	0.9176	0.000622092	0.55049		0.0031	0.06774	30.12			3	3.15755	3.12646
0.05	0.000537273	0.000295682	0.0522	0.00011		0.000108481	0.84134	0.00036013	0.78777	0.000206415	0.4545	0.00517	1.38322	0.00888	0.70431		0.00372	0.06774	30.16			4	3.14739	3.12361
0.06667	0.000760227	0.000439318	0.06791	0.000157727		0.000234127	1.02222	0.000966416	1.00828	0.000323976	0.50484	0.01174	1.4504	0.01924	0.75738		0.00496	0.06774	30.2			5	3.14751	3.11404
0.08333	0.00104	0.000614318	0.08044	0.000206818		0.000809142	1.2517	0.00245	1.21659	0.000401893	0.56445	0.03363	1.53292	0.03435	0.79015		0.0062	0.06774	30.24			6	3.14112	3.10318
0.1	0.00137	0.000823409	0.09015	0.000290682		0.00254	1.46449	0.00549	1.39789	0.000541326	0.60098	0.05703	1.58123	0.05697	0.82444		0.00682	0.06774	30.28			7	3.13727	3.09076
0.11667	0.00179	0.00107	0.09761	0.000412273		0.00665	1.65101	0.01005	1.69166	0.000621976	0.62493	0.07553	1.62175	0.07521	0.84819		0.00806	0.06774	30.32			8	3.13347	3.07421
0.13333	0.0023	0.00137	0.1034	0.000601136		0.00973	1.98795	0.02024	1.8812	0.000688959	0.65197	0.10039	1.6498	0.1008	0.87131		0.0093	0.06774	30.36			9	3.12403	3.06412
0.15	0.00292	0.00173	0.10794	0.000839318		0.02204	2.16771	0.0304	1.98179	0.000840694	0.6844	0.12523	1.68189	0.12565	0.89409		0.00992	0.06774	30.4			10	3.11971	3.0561
0.16667	0.00364	0.00216	0.11165	0.00114		0.03096	2.25685	0.04444	2.08713	0.000910408	0.701	0.15098	1.708	0.1502	0.91289		0.01116	0.06774	30.44			11	3.11194	3.04782
0.18333	0.0045	0.00268	0.11487	0.00147		0.03891	2.31588	0.04927	2.11872	0.000980126	0.71813	0.17566	1.73373	0.17572	0.93043		0.0124	0.06774	30.48			12	3.11128	3.04032
0.2	0.00553	0.00328	0.11781	0.00189		0.04923	2.37386	0.07408	2.21913	0.00201	0.84098	0.20012	1.75955	0.20012	0.94948		0.01302	0.06774	30.52			13	3.11259	3.03359
0.21667	0.00676	0.00398	0.12071	0.00242		0.07311	2.47997	0.09852	2.29619	0.00291	0.91786	0.22507	1.78567	0.2251	0.96816		0.01426	0.06774	30.56			14	3.12436	3.03204
0.23333	0.00824	0.00483	0.12368	0.00307		0.09825	2.57626	0.12439	2.36022	0.00387	0.97304	0.25071	1.80934	0.2502	0.98673		0.0155	0.06774	30.6			15	3.0938	3.01807
0.25	0.00999	0.00585	0.12683	0.0039		0.12474	2.64802	0.14954	2.41683	0.00487	1.0283	0.29989	1.84174	0.3007	1.01074		0.01612	0.06774	30.64			16	3.08617	3.00591
0.26667	0.01204	0.00705	0.13021	0.0049		0.14929	2.71978	0.17492	2.46602	0.00593	1.07828	0.35077	1.87382	0.3507	1.03543		0.01736	0.06774	30.68			17	3.09487	3.00255
0.28333	0.01444	0.00847	0.1339	0.00611		0.175	2.77745	0.19998	2.51412	0.00667	1.11088	0.40054	1.9055	0.39963	1.0604		0.0186	0.06774	30.72			18	3.0868	2.99764
0.3	0.01725	0.01013	0.13801	0.00751		0.19957	2.84224	0.22491	2.55702	0.00772	1.15327	0.45066	1.93731	0.45052	1.0844		0.01922	0.06774	30.76			19	3.08095	2.99246
0.31667	0.02054	0.01209	0.14262	0.00918		0.22503	2.89652	0.24997	2.59766	0.00878	1.18319	0.5006	1.97079	0.50044	1.10973		0.02046	0.06613	30.8			20	3.07977	2.98108
0.33333	0.02433	0.01439	0.14784	0.01114		0.24993	2.95119	0.27496	2.63626	0.01005	1.21727	0.55056	2.00257	0.55043	1.13278		0.0217	0.06613	30.84			21	3.07172	2.9772
0.35	0.02866	0.01709	0.15368	0.01346		0.27513	2.99892	0.30008	2.67107	0.01969	1.3671	0.60047	2.03398	0.60062	1.15557		0.02232	0.06613	30.88			22	3.07146	2.97203
0.36667	0.03357	0.0202	0.1602	0.01616		0.29985	3.0496	0.32496	2.70539	0.03	1.47924	0.65028	2.0624	0.65059	1.17781		0.02356	0.06613	30.92			23	3.0651	2.96245
0.38333	0.03912	0.02378	0.16744	0.01927		0.32509	3.09286	0.34965	2.73803	0.03908	1.55174	0.70053	2.09368	0.70021	1.19962		0.0248	0.06613	30.96			24	3.08321	2.95857
0.4	0.04538	0.02787	0.17546	0.02279		0.34932	3.13447	0.37455	2.76929	0.04942	1.58986	0.75052	2.12105	0.75067	1.22131		0.02542	0.06613	31			25	3.05948	2.9534
0.41667	0.05242	0.03254	0.18433	0.02678		0.37454	3.1739	0.39964	2.79899	0.09871	1.737	0.80045	2.14829	0.80042	1.24262		0.02666	0.06613	31.04			26	3.05509	2.94693
0.43333	0.06029	0.0378	0.19408	0.03129		0.39919	3.21733	0.42459	2.82873	0.15184	1.94906	0.82515	2.1706	0.82497	1.25887		0.0279	0.06613	31.08			27	3.0498	2.94926
0.45	0.069	0.04371	0.20476	0.03639		0.42469	3.25536	0.44968	2.85678	0.19644	2.04926	0.85037	2.19243	0.85066	1.2742		0.02852	0.06613	31.12			28	3.04153	2.93865
0.46667	0.07859	0.05029	0.21638	0.04212		0.44933	3.29217	0.47467	2.88529	0.24885	2.13969	0.8755	2.21322	0.87539	1.28942		0.02976	0.06613	31.16			29	3.0766	2.93348
0.48333	0.08913	0.0576	0.22894	0.04848		0.47451	3.32887	0.49968	2.91151	0.29756	2.22332	0.90013	2.23274	0.90056	1.30454		0.031	0.06613	31.2			30	3.05204	2.92805
0.5	0.1007	0.06568	0.24254	0.05552		0.49938	3.36484	0.52466	2.93741	0.34825	2.31909	0.92512	2.25243	0.9254	1.31951		0.03162	0.06613	31.24			31	3.04632	2.92184
0.51667	0.11328	0.07456	0.25712	0.06323		0.5245	3.39864	0.54963	2.96342	0.39632	2.39148	0.95016	2.27767	0.95028	1.3383		0.03286	0.06613	31.28			32	3.04132	2.91641
0.53333	0.12693	0.08424	0.27275	0.07166		0.54891	3.44103	0.57467	2.98916	0.44439	2.45983	0.97523	2.30237	0.9755	1.35599		0.0341	0.06613	31.32			33	3.0278	2.91641
0.55	0.14172	0.09476	0.28948	0.08087		0.57482	3.4753	0.59962	3.01489	0.49539	2.52699	0.9801	2.32238	0.98009	1.36969		0.03472	0.06613	31.36			34	3.03342	2.91408
0.56667	0.15759	0.10614	0.30725	0.09088		0.59921	3.50676	0.62467	3.03979	0.54546	2.59012	0.99068	2.34176	0.99076	1.38353		0.03596	0.06613	31.4			35	3.01872	2.9133
0.58333	0.17461	0.11846	0.32606	0.10167		0.62431	3.54169	0.64969	3.06417	0.59608	2.64931	1.01332	2.46823	1.01348	1.46836		0.0372	0.06613	31.44			36	3.02863	2.90761
0.6	0.19282	0.13169	0.34594	0.11331		0.64964	3.57211	0.67467	3.08885	0.64574	2.70663						0.03782	0.06613	31.48			37	3.01061	2.90011
0.61667	0.21221	0.14586	0.36687	0.12578		0.67415	3.60596	0.69968	3.11237	0.69628	2.76172						0.03906	0.06613	31.52			38	3.04798	2.89209
0.63333	0.23278	0.16097	0.3888	0.13909		0.69958	3.63719	0.72464	3.13741	0.74612	2.8146						0.0403	0.06451	31.56			39	3.00267	2.89132
0.65	0.25458	0.17705	0.41178	0.15328		0.72427	3.66895	0.74979	3.16098	0.79649	2.86485						0.04092	0.06451	31.6			40	3.01153	2.8939
0.66667	0.27755	0.19408	0.43582	0.16835		0.74933	3.70074	0.77467	3.18553	0.84634	2.91396						0.04216	0.06451	31.64			41	2.98164	2.88045
0.68333	0.30163	0.21208	0.46085	0.18433		0.77433	3.73225	0.7998	3.20874	0.89657	2.9622						0.0434	0.06451	31.68			42	2.99762	2.88485
0.7	0.32687	0.23105	0.48693	0.2012		0.79949	3.76102	0.82471	3.23128	0.9467	3.00824						0.04402	0.06451	31.72			43	2.99594	2.88381
0.71667	0.35324	0.25093	0.51401	0.21894		0.8243	3.79166	0.84974	3.25417	0.98704	3.04545						0.04526	0.06451	31.76			44	2.98809	2.8895
0.73333	0.38075	0.27177	0.54212	0.23749		0.84954	3.82154	0.87479	3.27653								0.0465	0.06451	31.8			45	2.98906	2.88666
0.75	0.40939	0.2935	0.57119	0.25688		0.87444	3.85184	0.89979	3.2982								0.04712	0.06451	31.84			46	2.97849	2.88019
0.76667	0.43918	0.31618	0.60126	0.27703		0.8994	3.88213	0.92475	3.32135								0.04836	0.06451	31.88			47	2.9828	2.87243
0.78333	0.47002	0.33978	0.63227	0.29792		0.92457	3.90905	0.94982	3.34284								0.0496	0.06451	31.92			48	2.98294	2.86674
0.8	0.50205	0.36429	0.66421	0.31951		0.94932	3.93805	0.97479	3.36449								0.05022	0.06451	31.96			49	2.98268	2.85484
0.81667	0.53513	0.38977	0.69701	0.3417		0.97436	3.9697	0.9898	3.38218								0.05146	0.06451	32			50	2.97949	2.85122
0.83333	0.5693	0.41613	0.73064	0.36443		0.98954	4.00268										0.0527	0.06451	32.04			51	2.96957	2.83984
0.85	0.60449	0.4434	0.76503	0.38769													0.05332	0.06451	32.08			52	2.96326	2.8357
0.86667	0.64068	0.47149	0.80003	0.41135													0.05456	0.06451	32.12			53	2.9641	2.82483
0.88333	0.67782	0.50046	0.83565	0.43535													0.0558	0.06451	32.16			54	2.95226	2.81293
0.9	0.71587	0.5302	0.8718	0.45964													0.05642	0.06451	32.2			55	2.95641	2.8075
0.91667	0.75482	0.56075	0.90836	0.48418													0.05766	0.06451	32.24			56	2.95091	2.80414
0.93333	0.79453	0.59209	0.94518	0.50882													0.0589	0.06451	32.28			57	2.94522	2.79741
0.95	0.83507	0.62408	0.98214	0.53349													0.05952	0.0629	32.32			58	2.93944	2.79302
0.96667	0.87642	0.65678	1.01915	0.55806													0.06076	0.0629	32.36			59	2.93924	2.78112
0.98333	0.91856	0.6902	1.05599	0.58247													0.062	0.0629	32.4			60	2.93361	2.77724
1	0.96151	0.72432	1.09253	0.60666													0.06262	0.0629	32.44			61	2.93161	2.76068
1.01667	1.00522	0.75917	1.12867	0.63056													0.06386	0.0629	32.48			62	2.92193	2.75732
1.03333	1.04973	0.79472	1.1642	0.65411													0.0651	0.0629	32.52			63	2.92773	2.748
1.05	1.09483	0.83088	1.19899	0.67713													0.06572	0.0629	32.56			64	2.91623	2.74956
1.06667	1.14053	0.86781	1.2329	0.69965													0.06696	0.0629	32.6			65	2.91971	2.75525
1.08333	1.18663	0.90536	1.26587	0.72164													0.0682	0.0629	32.64			66	2.91488	2.75861
1.1	1.23291	0.9436	1.29772	0.74308													0.06882	0.0629	32.68			67	2.9097	2.75758
1.11667	1.27932	0.98246	1.3285	0.76396													0.07006	0.0629	32.72			68	2.901	2.75809
1.13333	1.32558	1.02186	1.35823	0.78429													0.0713	0.0629	32.76			69	2.90081	2.75861
1.15	1.37146	1.06167	1.38674	0.80399													0.07192	0.0629	32.8			70	2.89134	2.75965
1.16667	1.41662	1.10193	1.41409	0.82313													0.07316	0.0629	32.84			71	2.89792	2.75473
1.18333	1.46104	1.14246	1.4403	0.84168													0.0744	0.0629	32.88			72	2.88752	2.74826
1.2	1.50443	1.18303	1.46534	0.85964													0.07502	0.0629	32.92			73	2.88741	2.75266
1.21667	1.54681	1.22375	1.48936	0.877													0.07626	0.0629	32.96			74	2.88511	2.7449
1.23333	1.58801	1.2643	1.51235	0.89379													0.0775	0.06129	33			75	2.88806	2.74231
1.25	1.6278	1.30452	1.53428	0.91													0.07812	0.06129	33.04			76	2.8818	2.73145
1.26667	1.66618	1.34439	1.55521	0.92566													0.07936	0.06129	33.08			77	2.88148	2.73016
1.28333	1.70305	1.38371	1.57518	0.94077													0.0806	0.06129	33.12			78	2.8716	2.71877
1.3	1.73839	1.4224	1.59423	0.95529													0.08122	0.06129	33.16			79	2.87445	2.72472
1.31667	1.77225	1.46034	1.61244	0.96932													0.08246	0.06129	33.2			80	2.86803	2.72628
1.33333	1.80462	1.49736	1.62986	0.9829													0.0837	0.06129	33.24			81	2.86709	2.71955
1.35	1.83543	1.53331	1.64643	0.99601													0.08432	0.06129	33.28			82	2.85834	2.72265
1.36667	1.86472	1.56816	1.66231	1.00869													0.08556	0.06129	33.32			83	2.86277	2.71645
1.38333	1.89258	1.60183	1.67756	1.02099													0.0868	0.06129	33.36			84	2.85225	2.71231
1.4	1.91894	1.63428	1.69216	1.03285													0.08742	0.06129	33.4			85	2.85562	2.70687
1.41667	1.94397	1.66551	1.70619	1.04433													0.08866	0.06129	33.44			86	2.85002	2.71205
1.43333	1.96775	1.69536	1.71971	1.05544													0.0899	0.06129	33.48			87	2.84844	2.70403
1.45	1.99028	1.72396	1.73278	1.06617													0.09052	0.06129	33.52			88	2.84799	2.70377
1.46667	2.01163	1.75135	1.74544	1.0766													0.09176	0.06129	33.56			89	2.84149	2.69885
1.48333	2.0319	1.77751	1.7577	1.0867													0.093	0.06129	33.6			90	2.84438	2.69084
1.5	2.0511	1.80257	1.76951	1.0965													0.09362	0.06129	33.64
1.51667	2.06941	1.82652	1.78097	1.10596													0.09486	0.06129	33.68
1.53333	2.08683	1.84941	1.79208	1.11513													0.0961	0.05968	33.72
1.55	2.10346	1.87127	1.8029	1.12403													0.09672	0.05968	33.76
1.56667	2.11935	1.89214	1.81343	1.1327													0.09796	0.05968	33.8
1.58333	2.13446	1.91206	1.82365	1.14112													0.0992	0.05968	33.84
1.6	2.14887	1.93111	1.83358	1.1493													0.09982	0.05968	33.88
1.61667	2.16266	1.94934	1.84327	1.15726													0.10106	0.05968	33.92
1.63333	2.17588	1.96674	1.85274	1.16498													0.1023	0.05968	33.96
1.65	2.18851	1.9834	1.862	1.17249													0.10292	0.05968	34
1.66667	2.20063	1.99931	1.87107	1.17981													0.10416	0.05968	34.04
1.68333	2.21225	2.01456	1.87997	1.18695													0.1054	0.05968	34.08
1.7	2.22341	2.02925	1.8887	1.1939													0.10602	0.05968	34.12
1.71667	2.23415	2.04334	1.89727	1.2007													0.10726	0.05968	34.16
1.73333	2.24449	2.05687	1.90567	1.20732													0.1085	0.05968	34.2
1.75	2.25445	2.06989	1.91391	1.21374													0.10912	0.05968	34.24
1.76667	2.26408	2.08243	1.92201	1.22													0.11036	0.05968	34.28
1.78333	2.27339	2.09454	1.92997	1.22609													0.1116	0.05968	34.32
1.8	2.28239	2.10625	1.93779	1.23204													0.11222	0.05968	34.36
1.81667	2.2911	2.11757	1.94544	1.23785													0.11346	0.05806	34.4
1.83333	2.29951	2.1285	1.95295	1.24353													0.1147	0.05806	34.44
1.85	2.30766	2.13908	1.96031	1.24907													0.11532	0.05806	34.48
1.86667	2.31556	2.1493	1.96756	1.25449													0.11656	0.05806	34.52
1.88333	2.32322	2.15921	1.9747	1.25978													0.1178	0.05806	34.56
1.9	2.33067	2.1688	1.98174	1.26496													0.11842	0.05806	34.6
1.91667	2.33792	2.1781	1.9887	1.27005													0.11966	0.05806	34.64
1.93333	2.34496	2.18713	1.99554	1.27506													0.1209	0.05806	34.68
1.95	2.35181	2.1959	2.00227	1.27995													0.12152	0.05806	34.72
1.96667	2.35849	2.20442	2.00891	1.28471													0.12276	0.05806	34.76
1.98333	2.36502	2.21272	2.01542	1.28935													0.124	0.05806	34.8
2	2.37141	2.22081	2.02183	1.29384													0.12462	0.05806	34.84
2.01667	2.37765	2.22869	2.02815	1.29825													0.12586	0.05806	34.88
2.03333	2.38371	2.23639	2.03439	1.30259													0.1271	0.05806	34.92
2.05	2.3896	2.2439	2.04051	1.30684													0.12772	0.05806	34.96
2.06667	2.39532	2.25121	2.04653	1.31099													0.12896	0.05806	35
2.08333	2.40092	2.25837	2.05243	1.31504													0.1302	0.05806	35.04
2.1	2.40642	2.26536	2.05822	1.31901													0.13082	0.05806	35.08
2.11667	2.41179	2.27218	2.06392	1.32291													0.13206	0.05645	35.12
2.13333	2.41705	2.27885	2.06955	1.32677													0.1333	0.05645	35.16
2.15	2.42219	2.28536	2.0751	1.33056													0.13392	0.05645	35.2
2.16667	2.42722	2.29172	2.08055	1.33427													0.13516	0.05645	35.24
2.18333	2.43215	2.29793	2.0859	1.3379													0.1364	0.05645	35.28
2.2	2.43698	2.304	2.09113	1.34143													0.13702	0.05645	35.32
2.21667	2.44173	2.30992	2.09627	1.34487													0.13826	0.05645	35.36
2.23333	2.44639	2.31572	2.10132	1.34823													0.1395	0.05645	35.4
2.25	2.45098	2.32141	2.10629	1.35155													0.14012	0.05645	35.44
2.26667	2.45547	2.327	2.11115	1.35479													0.14136	0.05645	35.48
2.28333	2.45988	2.33249	2.11588	1.35799													0.1426	0.05645	35.52
2.3	2.4642	2.33787	2.12049	1.36111													0.14322	0.05645	35.56
2.31667	2.46847	2.34315	2.12499	1.36415													0.14446	0.05645	35.6
2.33333	2.47268	2.34833	2.12945	1.36715													0.1457	0.05645	35.64
2.35	2.4768	2.35342	2.13384	1.37012													0.14632	0.05645	35.68
2.36667	2.48085	2.35842	2.13818	1.37305													0.14756	0.05645	35.72
2.38333	2.48481	2.36334	2.14246	1.37592													0.1488	0.05645	35.76
2.4	2.48869	2.36821	2.14667	1.37873													0.14942	0.05645	35.8
2.41667	2.4925	2.37297	2.15078	1.38147													0.15066	0.05645	35.84
2.43333	2.49627	2.37764	2.15482	1.38417													0.1519	0.05484	35.88
2.45	2.49997	2.38225	2.1588	1.38683													0.15252	0.05484	35.92
2.46667	2.50363	2.38679	2.16271	1.38943													0.15376	0.05484	35.96
2.48333	2.50721	2.39127	2.16656	1.39196													0.155	0.05484	36
2.5	2.51073	2.39567	2.17033	1.39444													0.15562	0.05484	36.04
2.51667	2.51419	2.39999	2.174	1.39689													0.15686	0.05484	36.08
2.53333	2.51761	2.40423	2.1776	1.39929													0.1581	0.05484	36.12
2.55	2.52099	2.4084	2.18114	1.40164													0.15872	0.05484	36.16
2.56667	2.52432	2.41251	2.18463	1.40392													0.15996	0.05484	36.2
2.58333	2.5276	2.41656	2.18807	1.40616													0.1612	0.05484	36.24
2.6	2.5308	2.42055	2.19144	1.40838													0.16182	0.05484	36.28
2.61667	2.53397	2.42449	2.19474	1.41058													0.16306	0.05484	36.32
2.63333	2.53709	2.42837	2.198	1.41275													0.1643	0.05484	36.36
2.65	2.54016	2.43218	2.20119	1.41486													0.16492	0.05484	36.4
2.66667	2.54321	2.43594	2.20433	1.41692													0.16616	0.05484	36.44
2.68333	2.54623	2.43965	2.20743	1.41893													0.1674	0.05484	36.48
2.7	2.54922	2.44332	2.21051	1.42094													0.16802	0.05484	36.52
2.71667	2.55218	2.44695	2.21355	1.42291													0.16926	0.05484	36.56
2.73333	2.55508	2.45054	2.21652	1.42484													0.1705	0.05484	36.6
2.75	2.55795	2.4541	2.21943	1.42672													0.17112	0.05322	36.64
2.76667	2.56078	2.45761	2.22228	1.42856													0.17236	0.05322	36.68
2.78333	2.5636	2.46108	2.2251	1.43038													0.1736	0.05322	36.72
2.8	2.56637	2.46449	2.22788	1.4322													0.17422	0.05322	36.76
2.81667	2.56909	2.46789	2.23062	1.43401													0.17546	0.05322	36.8
2.83333	2.57176	2.47126	2.23329	1.4358													0.1767	0.05322	36.84
2.85	2.5744	2.47459	2.23592	1.43756													0.17732	0.05322	36.88
2.86667	2.57703	2.47786	2.23851	1.4393													0.17856	0.05322	36.92
2.88333	2.57964	2.48109	2.2411	1.44102													0.1798	0.05322	36.96
2.9	2.58222	2.4843	2.24366	1.44271													0.18042	0.05322	37
2.91667	2.58477	2.48748	2.24619	1.44438													0.18166	0.05322	37.04
2.93333	2.5873	2.49064	2.24869	1.446													0.1829	0.05322	37.08
2.95	2.58982	2.49376	2.25115	1.4476													0.18352	0.05322	37.12
2.96667	2.5923	2.49684	2.25357	1.44917													0.18476	0.05322	37.16
2.98333	2.59474	2.49989	2.25596	1.45071													0.186	0.05322	37.2
3	2.59715	2.5029	2.25829	1.45222													0.18662	0.05322	37.24
3.01667	2.59955	2.50586	2.26058	1.45371													0.18786	0.05322	37.28
3.03333	2.60194	2.50879	2.26284	1.45516													0.1891	0.05322	37.32
3.05	2.60428	2.51169	2.26508	1.45661													0.18972	0.05161	37.36
3.06667	2.60655	2.51456	2.26726	1.45803													0.19096	0.05161	37.4
3.08333	2.6088	2.51741	2.26941	1.45941													0.1922	0.05161	37.44
3.1	2.61104	2.5202	2.27151	1.46077													0.19282	0.05161	37.48
3.11667	2.61329	2.52294	2.27361	1.46211													0.19406	0.05161	37.52
3.13333	2.61551	2.52564	2.27568	1.46343													0.1953	0.05161	37.56
3.15	2.61769	2.52832	2.27775	1.46472													0.19592	0.05	37.6
3.16667	2.61985	2.53099	2.27978	1.46601													0.19716	0.05	37.64
3.18333	2.622	2.53362	2.28175	1.46726													0.1984	0.05	37.68
3.2	2.62415	2.53619	2.2837	1.4685													0.19902	0.05	37.72
3.21667	2.62628	2.53875	2.28565	1.4697													0.20026	0.05	37.76
3.23333	2.62839	2.54129	2.2876	1.47087													0.2015	0.05	37.8
3.25	2.63048	2.54382	2.28953	1.47201													0.20212	0.05	37.84
3.26667	2.63256	2.54634	2.29144	1.47312													0.20336	0.05	37.88
3.28333	2.63463	2.54884	2.29331	1.47422													0.2046	0.05	37.92
3.3	2.63668	2.5513	2.29514	1.47531													0.20522	0.05	37.96
3.31667	2.63872	2.55372	2.29693	1.47638													0.20646	0.05	38
3.33333	2.64074	2.55612	2.29868	1.47741													0.2077	0.05	38.04
3.35	2.64277	2.55853	2.30041	1.47843													0.20832	0.05	38.08
3.36667	2.6448	2.56091	2.30212	1.47943													0.20956	0.05	38.12
3.38333	2.64679	2.56325	2.30382	1.48042													0.2108	0.05	38.16
3.4	2.64876	2.56559	2.30547	1.4814													0.21142	0.05	38.2
3.41667	2.6507	2.56791	2.30711	1.48236													0.21266	0.05	38.24
3.43333	2.65263	2.57023	2.30873	1.4833													0.2139	0.05	38.28
3.45	2.65456	2.57251	2.31037	1.48423													0.21452	0.04839	38.32
3.46667	2.6565	2.57476	2.31202	1.48515													0.21576	0.04839	38.36
3.48333	2.65841	2.57696	2.31365	1.48605													0.217	0.04839	38.4
3.5	2.6603	2.57915	2.31525	1.48693													0.21762	0.04839	38.44
3.51667	2.66217	2.58133	2.3168	1.48781													0.21886	0.04839	38.48
3.53333	2.66402	2.58349	2.31833	1.48867													0.2201	0.04839	38.52
3.55	2.66587	2.5856	2.31985	1.48953													0.22073	0.04839	38.56
3.56667	2.6677	2.58771	2.32137	1.49033													0.22197	0.04839	38.6
3.58333	2.66952	2.58981	2.32285	1.4911													0.22321	0.04839	38.64
3.6	2.67132	2.59191	2.32432	1.49184													0.22383	0.04839	38.68
3.61667	2.6731	2.59402	2.32578	1.49259													0.22507	0.04839	38.72
3.63333	2.67488	2.59611	2.32722	1.49334													0.22631	0.04839	38.76
3.65	2.67666	2.59822	2.32865	1.49407													0.22693	0.04839	38.8
3.66667	2.67844	2.60032	2.33007	1.49477													0.22817	0.04839	38.84
3.68333	2.68023	2.60241	2.33147	1.49544													0.22941	0.04839	38.88
3.7	2.68201	2.60448	2.33285	1.49611													0.23003	0.04839	38.92
3.71667	2.68378	2.60654	2.33421	1.49678													0.23127	0.04839	38.96
3.73333	2.68552	2.60861	2.33556	1.49747													0.23251	0.04839	39
3.75	2.68725	2.61067	2.33688	1.49813													0.23313	0.04839	39.04
3.76667	2.68898	2.61271	2.33818	1.49877													0.23437	0.04839	39.08
3.78333	2.69071	2.6147	2.33945	1.49939													0.23561	0.04839	39.12
3.8	2.69244	2.61668	2.34071	1.49999													0.23623	0.04677	39.16
3.81667	2.69418	2.61866	2.34199	1.50058													0.23747	0.04677	39.2
3.83333	2.6959	2.62061	2.34327	1.50117													0.23871	0.04677	39.24
3.85	2.6976	2.62254	2.34456	1.50174													0.23933	0.04677	39.28
3.86667	2.69929	2.62444	2.34581	1.50228													0.24057	0.04677	39.32
3.88333	2.70098	2.62634	2.34703	1.5028													0.24181	0.04677	39.36
3.9	2.70267	2.62823	2.34824	1.5033													0.24243	0.04677	39.4
3.91667	2.70435	2.63009	2.34946	1.50377													0.24367	0.04677	39.44
3.93333	2.70601	2.63194	2.35069	1.50423													0.24491	0.04677	39.48
3.95	2.70765	2.63379	2.35187	1.50471													0.24553	0.04677	39.52
3.96667	2.70931	2.63565	2.35302	1.50517													0.24677	0.04677	39.56
3.98333	2.71098	2.63751	2.35415	1.50563													0.24801	0.04677	39.6
4	2.71263	2.63933	2.35526	1.50608													0.24863	0.04677	39.64
4.01667	2.71428	2.64111	2.35638	1.50653													0.24987	0.04677	39.68
4.03333	2.7159	2.6429	2.35751	1.50697													0.25111	0.04677	39.72
4.05	2.71753	2.64468	2.35864	1.50739													0.25173	0.04677	39.76
4.06667	2.71916	2.64645	2.35975	1.50782													0.25297	0.04677	39.8
4.08333	2.72079	2.64821	2.36084	1.50822													0.25421	0.04677	39.84
4.1	2.72239	2.64995	2.36191	1.50862													0.25483	0.04677	39.88
4.11667	2.72395	2.65169	2.36296	1.509													0.25607	0.04516	39.92
4.13333	2.7255	2.65343	2.36402	1.50935													0.25731	0.04516	39.96
4.15	2.72708	2.65515	2.36507	1.5097													0.25793	0.04516	40
4.16667	2.72865	2.65685	2.3661	1.51005													0.25917	0.04516	40.04
4.18333	2.73021	2.65856	2.3671	1.51041													0.26041	0.04516	40.08
4.2	2.73174	2.66026	2.36804	1.51076													0.26103	0.04516	40.12
4.21667	2.73325	2.66194	2.36896	1.51108													0.26227	0.04516	40.16
4.23333	2.73477	2.66359	2.36988	1.51138													0.26351	0.04516	40.2
4.25	2.7363	2.66523	2.3708	1.51167													0.26413	0.04516	40.24
4.26667	2.73785	2.66687	2.37172	1.51195													0.26537	0.04516	40.28
4.28333	2.73936	2.66851	2.37263	1.51224													0.26661	0.04516	40.32
4.3	2.74083	2.67017	2.37353	1.51251													0.26723	0.04516	40.36
4.31667	2.74227	2.6718	2.37443	1.51277													0.26847	0.04516	40.4
4.33333	2.74369	2.67341	2.37533	1.51302													0.26971	0.04516	40.44
4.35	2.74512	2.675	2.37625	1.51325													0.27033	0.04516	40.48
4.36667	2.74656	2.6766	2.37716	1.51349													0.27157	0.04516	40.52
4.38333	2.74798	2.67819	2.37806	1.51372													0.27281	0.04516	40.56
4.4	2.74938	2.67978	2.37894	1.51394													0.27343	0.04516	40.6
4.41667	2.75079	2.68135	2.3798	1.51415													0.27467	0.04516	40.64
4.43333	2.75221	2.6829	2.38064	1.51436													0.27591	0.04516	40.68
4.45	2.75365	2.68444	2.38148	1.51457													0.27653	0.04516	40.72
4.46667	2.75508	2.68597	2.38232	1.51476													0.27777	0.04355	40.76
4.48333	2.75649	2.68751	2.38316	1.51494													0.27901	0.04355	40.8
4.5	2.75789	2.68906	2.384	1.5151													0.27963	0.04355	40.84
4.51667	2.7593	2.69063	2.38484	1.51526													0.28087	0.04355	40.88
4.53333	2.7607	2.6922	2.38565	1.51541													0.28211	0.04355	40.92
4.55	2.7621	2.69377	2.38646	1.51557													0.28273	0.04355	40.96
4.56667	2.76348	2.69534	2.38726	1.51571													0.28397	0.04355	41
4.58333	2.76485	2.69688	2.38806	1.51584													0.28521	0.04355	41.04
4.6	2.76625	2.69843	2.38886	1.51594													0.28583	0.04355	41.08
4.61667	2.76765	2.69999	2.38965	1.51603													0.28707	0.04355	41.12
4.63333	2.76906	2.70155	2.39041	1.51613													0.28831	0.04355	41.16
4.65	2.77045	2.70309	2.39117	1.51624													0.28893	0.04355	41.2
4.66667	2.77183	2.70463	2.3919	1.51633													0.29017	0.04355	41.24
4.68333	2.77321	2.70616	2.39262	1.51638													0.29141	0.04355	41.28
4.7	2.77462	2.70768	2.39333	1.51641													0.29203	0.04355	41.32
4.71667	2.77602	2.70922	2.39403	1.51645													0.29327	0.04355	41.36
4.73333	2.77742	2.71077	2.39474	1.51651													0.29451	0.04355	41.4
4.75	2.7788	2.71232	2.39542	1.51658													0.29513	0.04355	41.44
4.76667	2.78016	2.71386	2.3961	1.51663													0.29637	0.04355	41.48
4.78333	2.78152	2.71535	2.39678	1.51666													0.29761	0.04355	41.52
4.8	2.78288	2.7168	2.39748	1.51669													0.29823	0.04193	41.56
4.81667	2.78424	2.71824	2.39818	1.51673													0.29947	0.04193	41.6
4.83333	2.78561	2.71969	2.39888	1.51678													0.30071	0.04193	41.64
4.85	2.78696	2.72116	2.39957	1.51684													0.30133	0.04193	41.68
4.86667	2.78828	2.72261	2.40027	1.5169													0.30257	0.04193	41.72
4.88333	2.78959	2.72401	2.40094	1.51694													0.30381	0.04193	41.76
4.9	2.79089	2.72539	2.4016	1.51696													0.30443	0.04193	41.8
4.91667	2.79219	2.72675	2.40224	1.51697													0.30567	0.04193	41.84
4.93333	2.79349	2.72813	2.40285	1.51696													0.30691	0.04193	41.88
4.95	2.79478	2.7295	2.40345	1.51696													0.30753	0.04193	41.92
4.96667	2.79606	2.73085	2.40404	1.51696													0.30877	0.04193	41.96
4.98333	2.79733	2.73217	2.4046	1.51694													0.31001	0.04193	42
5	2.7986	2.73347	2.40513	1.51691													0.31063	0.04193	42.04
5.01667	2.79988	2.73476	2.40566	1.51689													0.31187	0.04193	42.08
5.03333	2.80116	2.73605	2.40619	1.51689													0.31311	0.04032	42.12
5.05	2.80245	2.73735	2.40675	1.5169													0.31373	0.04032	42.16
5.06667	2.80376	2.73865	2.40732	1.5169													0.31497	0.04032	42.2
5.08333	2.80505	2.73994	2.40788	1.5169													0.31621	0.04032	42.24
5.1	2.80632	2.74123	2.40841	1.51689													0.31683	0.04032	42.28
5.11667	2.80758	2.7425	2.40893	1.51689													0.31807	0.04032	42.32
5.13333	2.80885	2.74377	2.40946	1.51688													0.31931	0.04032	42.36
5.15	2.81013	2.74504	2.41	1.51684													0.31993	0.04032	42.4
5.16667	2.81142	2.74632	2.41052	1.51678													0.32117	0.04032	42.44
5.18333	2.81268	2.74759	2.41103	1.51672													0.32241	0.04032	42.48
5.2	2.81392	2.74886	2.41152	1.51666													0.32303	0.04032	42.52
5.21667	2.81516	2.75013	2.41202	1.51658													0.32427	0.04032	42.56
5.23333	2.8164	2.75138	2.41253	1.51647													0.32551	0.04032	42.6
5.25	2.81764	2.7526	2.41306	1.51634													0.32613	0.04032	42.64
5.26667	2.81888	2.75382	2.41358	1.5162													0.32737	0.04032	42.68
5.28333	2.8201	2.75504	2.41409	1.51606													0.32861	0.04032	42.72
5.3	2.82131	2.75625	2.41459	1.51594													0.32923	0.03871	42.76
5.31667	2.82248	2.75744	2.4151	1.51583													0.33047	0.03871	42.8
5.33333	2.82365	2.75862	2.41562	1.51571													0.33171	0.03871	42.84
5.35	2.82482	2.75981	2.41614	1.5156													0.33233	0.03871	42.88
5.36667	2.826	2.76098	2.41665	1.51547													0.33357	0.03871	42.92
5.38333	2.82719	2.76215	2.41715	1.51533													0.33481	0.03871	42.96
5.4	2.82838	2.76333	2.41764	1.51517													0.33543	0.03871	43
5.41667	2.82956	2.7645	2.41814	1.51501													0.33667	0.03871	43.04
5.43333	2.83074	2.76568	2.41862	1.51483													0.33791	0.03871	43.08
5.45	2.8319	2.76685	2.41909	1.51464													0.33853	0.03871	43.12
5.46667	2.83304	2.76801	2.41952	1.51444													0.33977	0.03871	43.16
5.48333	2.83417	2.76916	2.41996	1.51424													0.34101	0.03871	43.2
5.5	2.8353	2.77032	2.42042	1.51403													0.34163	0.03871	43.24
5.51667	2.83644	2.77148	2.42089	1.51383													0.34287	0.03871	43.28
5.53333	2.83756	2.77264	2.42134	1.51364													0.34411	0.03871	43.32
5.55	2.83869	2.77379	2.42176	1.51345													0.34473	0.03871	43.36
5.56667	2.83981	2.77493	2.42219	1.51326													0.34597	0.03871	43.4
5.58333	2.84096	2.77605	2.42264	1.51305													0.34721	0.03871	43.44
5.6	2.8421	2.77717	2.4231	1.51281													0.34783	0.03871	43.48
5.61667	2.84324	2.77829	2.42355	1.51256													0.34907	0.03871	43.52
5.63333	2.84437	2.77939	2.42398	1.51233													0.35031	0.03871	43.56
5.65	2.84547	2.78049	2.42437	1.5121													0.35093	0.0371	43.6
5.66667	2.84656	2.78157	2.42477	1.51188													0.35217	0.0371	43.64
5.68333	2.84764	2.78264	2.42519	1.51164													0.35341	0.0371	43.68
5.7	2.84869	2.78371	2.42561	1.51139													0.35403	0.0371	43.72
5.71667	2.84974	2.78478	2.42602	1.51116													0.35527	0.0371	43.76
5.73333	2.85079	2.78585	2.42641	1.51094													0.35651	0.0371	43.8
5.75	2.85185	2.78691	2.42679	1.51072													0.35713	0.0371	43.84
5.76667	2.8529	2.78799	2.42716	1.5105													0.35837	0.0371	43.88
5.78333	2.85393	2.78907	2.42754	1.51025													0.35961	0.0371	43.92
5.8	2.85496	2.79016	2.4279	1.50999													0.36023	0.0371	43.96
5.81667	2.85599	2.79125	2.42826	1.50972													0.36147	0.0371	44
5.83333	2.85704	2.79233	2.42861	1.50943													0.36271	0.0371	44.04
5.85	2.85809	2.79339	2.42896	1.50915													0.36333	0.0371	44.08
5.86667	2.85914	2.79446	2.4293	1.50888													0.36457	0.0371	44.12
5.88333	2.86018	2.79551	2.42964	1.5086													0.36581	0.0371	44.16
5.9	2.86121	2.79655	2.42998	1.50831													0.36643	0.0371	44.2
5.91667	2.86225	2.79758	2.43032	1.50801													0.36767	0.0371	44.24
5.93333	2.86329	2.79859	2.43067	1.50771													0.36891	0.0371	44.28
5.95	2.86433	2.79957	2.43099	1.50742													0.36953	0.0371	44.32
5.96667	2.86535	2.80053	2.43131	1.50713													0.37077	0.0371	44.36
5.98333	2.86636	2.80149	2.43159	1.50684													0.37201	0.03548	44.4
6	2.86736	2.80245	2.43187	1.50652													0.37263	0.03548	44.44
6.01667	2.86835	2.80341	2.43215	1.50619													0.37387	0.03548	44.48
6.03333	2.86934	2.80435	2.43242	1.50587													0.37511	0.03548	44.52
6.05	2.87034	2.80527	2.43268	1.50555													0.37573	0.03548	44.56
6.06667	2.87133	2.80616	2.43292	1.50523													0.37697	0.03548	44.6
6.08333	2.87232	2.80705	2.43316	1.50493													0.37821	0.03548	44.64
6.1	2.87329	2.80796	2.43341	1.50462													0.37883	0.03548	44.68
6.11667	2.87425	2.80887	2.43367	1.5043													0.38007	0.03548	44.72
6.13333	2.87523	2.80976	2.43394	1.50398													0.38131	0.03548	44.76
6.15	2.87623	2.81062	2.43422	1.50365													0.38193	0.03548	44.8
6.16667	2.87722	2.81148	2.43451	1.50332													0.38317	0.03548	44.84
6.18333	2.87821	2.81234	2.43478	1.50301													0.38441	0.03548	44.88
6.2	2.87917	2.81321	2.43505	1.50269													0.38503	0.03548	44.92
6.21667	2.88011	2.81409	2.43531	1.50235													0.38627	0.03548	44.96
6.23333	2.88105	2.81498	2.43557	1.50198													0.38751	0.03548	45
6.25	2.88199	2.81585	2.43582	1.50162													0.38813	0.03548	45.04
6.26667	2.88293	2.81669	2.43608	1.50126													0.38937	0.03387	45.08
6.28333	2.88386	2.81752	2.43629	1.50091													0.39061	0.03387	45.12
6.3	2.88478	2.81836	2.43649	1.50056													0.39123	0.03387	45.16
6.31667	2.88571	2.81921	2.43668	1.5002													0.39247	0.03387	45.2
6.33333	2.88665	2.82009	2.43687	1.49986													0.39371	0.03387	45.24
6.35	2.8876	2.82094	2.43705	1.4995													0.39433	0.03387	45.28
6.36667	2.88856	2.82176	2.43721	1.49912													0.39557	0.03387	45.32
6.38333	2.88954	2.82257	2.43734	1.49873													0.39681	0.03387	45.36
6.4	2.89051	2.82338	2.43747	1.49833													0.39743	0.03387	45.4
6.41667	2.89147	2.82419	2.43761	1.49794													0.39867	0.03387	45.44
6.43333	2.89242	2.82503	2.43774	1.49754													0.39991	0.03387	45.48
6.45	2.89335	2.82586	2.43785	1.49714													0.40053	0.03387	45.52
6.46667	2.89428	2.82669	2.43794	1.49673													0.40177	0.03387	45.56
6.48333	2.89523	2.8275	2.43803	1.49633													0.40301	0.03387	45.6
6.5	2.89617	2.82831	2.43814	1.49595													0.40363	0.03387	45.64
6.51667	2.89712	2.82912	2.43828	1.4956													0.40487	0.03387	45.68
6.53333	2.89805	2.82994	2.43839	1.49528													0.40611	0.03387	45.72
6.55	2.89897	2.83076	2.43847	1.49496													0.40673	0.03387	45.76
6.56667	2.89988	2.8316	2.43854	1.49466													0.40797	0.03387	45.8
6.58333	2.90079	2.83242	2.43863	1.49433													0.40921	0.03387	45.84
6.6	2.90172	2.83323	2.43875	1.494													0.40983	0.03387	45.88
6.61667	2.90266	2.83403	2.43888	1.49368													0.41107	0.03226	45.92
6.63333	2.90359	2.83482	2.439	1.49335													0.41231	0.03226	45.96
6.65	2.90451	2.83563	2.43909	1.493													0.41293	0.03226	46
6.66667	2.90541	2.83647	2.43917	1.49263													0.41417	0.03226	46.04
6.68333	2.90631	2.83731	2.43926	1.49223													0.41541	0.03226	46.08
6.7	2.90722	2.83811	2.43935	1.49181													0.41603	0.03226	46.12
6.71667	2.90815	2.83892	2.43943	1.49138													0.41727	0.03226	46.16
6.73333	2.90909	2.83969	2.4395	1.49095													0.41851	0.03226	46.2
6.75	2.91002	2.84049	2.43953	1.49054													0.41913	0.03226	46.24
6.76667	2.91093	2.84132	2.43952	1.49017													0.42037	0.03226	46.28
6.78333	2.91184	2.84216	2.4395	1.4898													0.42161	0.03226	46.32
6.8	2.91276	2.84301	2.43947	1.48945													0.42223	0.03226	46.36
6.81667	2.9137	2.84382	2.43943	1.4891													0.42347	0.03226	46.4
6.83333	2.91463	2.84462	2.4394	1.48878													0.42471	0.03226	46.44
6.85	2.91555	2.84539	2.43935	1.48849													0.42533	0.03226	46.48
6.86667	2.91647	2.84618	2.43931	1.48821													0.42657	0.03226	46.52
6.88333	2.91738	2.847	2.43926	1.48793													0.42781	0.03226	46.56
6.9	2.91829	2.84781	2.43925	1.48761													0.42843	0.03226	46.6
6.91667	2.9192	2.84862	2.43925	1.48723													0.42967	0.03226	46.64
6.93333	2.92012	2.84939	2.43926	1.48682													0.43091	0.03064	46.68
6.95	2.92106	2.85017	2.43927	1.48638													0.43153	0.03064	46.72
6.96667	2.92199	2.85094	2.43925	1.48591													0.43277	0.03064	46.76
6.98333	2.9229	2.85173	2.4392	1.48542													0.43401	0.03064	46.8
7	2.92379	2.85254	2.43913	1.48489													0.43463	0.03064	46.84
7.01667	2.92468	2.85335	2.43904	1.48433													0.43587	0.03064	46.88
7.03333	2.92558	2.85416	2.43895	1.48379													0.43711	0.03064	46.92
7.05	2.92649	2.85492	2.43884	1.48327													0.43773	0.03064	46.96
7.06667	2.9274	2.85567	2.43873	1.48279													0.43897	0.03064	47
7.08333	2.92831	2.8564	2.43863	1.48232													0.44021	0.03064	47.04
7.1	2.92919	2.85716	2.43851	1.48185													0.44083	0.03064	47.08
7.11667	2.93007	2.85792	2.43839	1.48139													0.44207	0.03064	47.12
7.13333	2.93095	2.85867	2.43828	1.48095													0.44331	0.03064	47.16
7.15	2.93184	2.85939	2.43818	1.48052													0.44393	0.03064	47.2
7.16667	2.93274	2.86008	2.43807	1.48009													0.44517	0.03064	47.24
7.18333	2.93363	2.86077	2.43795	1.47964													0.44641	0.03064	47.28
7.2	2.93451	2.86147	2.43782	1.4792													0.44703	0.03064	47.32
7.21667	2.93536	2.86218	2.43767	1.4788													0.44827	0.03064	47.36
7.23333	2.93623	2.86289	2.43755	1.47845													0.44951	0.03064	47.4
7.25	2.9371	2.86361	2.43744	1.47815													0.45013	0.03064	47.44
7.26667	2.938	2.86432	2.43732	1.47788													0.45137	0.02903	47.48
7.28333	2.9389	2.86501	2.43719	1.47767													0.45261	0.02903	47.52
7.3	2.9398	2.86567	2.43705	1.4775													0.45323	0.02903	47.56
7.31667	2.94069	2.86634	2.43691	1.47739													0.45447	0.02903	47.6
7.33333	2.94158	2.86702	2.43678	1.4773													0.45571	0.02903	47.64
7.35	2.94246	2.86771	2.43664	1.4772													0.45633	0.02903	47.68
7.36667	2.94333	2.86838	2.4365	1.47707													0.45757	0.02903	47.72
7.38333	2.94423	2.869	2.43635	1.47691													0.45881	0.02903	47.76
7.4	2.94513	2.8696	2.43622	1.47672													0.45943	0.02903	47.8
7.41667	2.94602	2.87018	2.43608	1.4765													0.46067	0.02903	47.84
7.43333	2.94688	2.87079	2.43592	1.47623													0.46191	0.02903	47.88
7.45	2.94773	2.87142	2.43575	1.47592													0.46253	0.02903	47.92
7.46667	2.94858	2.87206	2.4356	1.47557													0.46377	0.02903	47.96
7.48333	2.94944	2.87267	2.43546	1.47521													0.46501	0.02903	48
7.5	2.95031	2.87327	2.43532	1.47486													0.46563	0.02903	48.04
7.51667	2.95116	2.87387	2.43517	1.47451													0.46687	0.02903	48.08
7.53333	2.95201	2.87449	2.435	1.47418													0.46811	0.02903	48.12
7.55	2.95286	2.87512	2.43483	1.47388													0.46873	0.02742	48.16
7.56667	2.95368	2.87575	2.43468	1.47361													0.46997	0.02742	48.2
7.58333	2.95452	2.87638	2.43453	1.47337													0.47121	0.02742	48.24
7.6	2.95536	2.87699	2.43437	1.47316													0.47183	0.02742	48.28
7.61667	2.95623	2.87761	2.43419	1.47295													0.47307	0.02742	48.32
7.63333	2.9571	2.87823	2.434	1.47271													0.47431	0.02742	48.36
7.65	2.95797	2.87883	2.43381	1.47244													0.47493	0.02742	48.4
7.66667	2.95882	2.87944	2.43361	1.47213													0.47617	0.02742	48.44
7.68333	2.95967	2.88005	2.43341	1.47179													0.47741	0.02742	48.48
7.7	2.96053	2.88065	2.43322	1.47143													0.47803	0.02742	48.52
7.71667	2.96142	2.88124	2.43306	1.47104													0.47927	0.02742	48.56
7.73333	2.96229	2.88181	2.43288	1.47064													0.48051	0.02742	48.6
7.75	2.96315	2.88238	2.43269	1.47025													0.48113	0.02742	48.64
7.76667	2.96399	2.88295	2.43249	1.46989													0.48237	0.02742	48.68
7.78333	2.96484	2.88352	2.43229	1.46959													0.48361	0.02742	48.72
7.8	2.96569	2.88413	2.4321	1.46933													0.48423	0.02742	48.76
7.81667	2.96654	2.88473	2.43191	1.46907													0.48547	0.02742	48.8
7.83333	2.96739	2.88532	2.43171	1.46882													0.48671	0.02742	48.84
7.85	2.96825	2.8859	2.43148	1.46858													0.48733	0.02742	48.88
7.86667	2.96911	2.88646	2.43125	1.46836													0.48857	0.02742	48.92
7.88333	2.96996	2.88703	2.43103	1.46815													0.48981	0.02742	48.96
7.9	2.97081	2.88759	2.43083	1.4679													0.49043	0.02742	49
7.91667	2.97165	2.88817	2.43066	1.46759													0.49167	0.02742	49.04
7.93333	2.9725	2.88874	2.43048	1.46727													0.49291	0.02581	49.08
7.95	2.97336	2.88929	2.43029	1.46698													0.49353	0.02581	49.12
7.96667	2.97422	2.88981	2.43007	1.46674													0.49477	0.02581	49.16
7.98333	2.97508	2.89032	2.42985	1.46654													0.49601	0.02581	49.2
8	2.97594	2.89084	2.42962	1.46636													0.49663	0.02581	49.24
8.01667	2.97679	2.89137	2.42939	1.4662													0.49787	0.02581	49.28
8.03333	2.97763	2.89192	2.42915	1.46607													0.49911	0.02581	49.32
8.05	2.97847	2.89248	2.42889	1.46599													0.49973	0.02581	49.36
8.06667	2.9793	2.89304	2.42863	1.46593													0.50097	0.02581	49.4
8.08333	2.98013	2.8936	2.42839	1.46587													0.50221	0.02581	49.44
8.1	2.98095	2.89417	2.42817	1.4658													0.50283	0.02581	49.48
8.11667	2.98177	2.89477	2.42795	1.46568													0.50407	0.02581	49.52
8.13333	2.98259	2.8954	2.42773	1.46554													0.50531	0.02581	49.56
8.15	2.98343	2.89603	2.42749	1.46538													0.50593	0.02419	49.6
8.16667	2.98428	2.89663	2.42726	1.4652													0.50717	0.02419	49.64
8.18333	2.98514	2.89721	2.42704	1.46504													0.50841	0.02419	49.68
8.2	2.986	2.89776	2.42679	1.46488													0.50903	0.02419	49.72
8.21667	2.98686	2.89832	2.42654	1.46475													0.51027	0.02419	49.76
8.23333	2.98771	2.89889	2.4263	1.46464													0.51151	0.02419	49.8
8.25	2.98854	2.89947	2.42609	1.46456													0.51213	0.02419	49.84
8.26667	2.98936	2.90003	2.4259	1.46447													0.51337	0.02419	49.88
8.28333	2.99017	2.90058	2.42571	1.46437													0.51461	0.02419	49.92
8.3	2.99098	2.90111	2.42551	1.46426													0.51523	0.02419	49.96
8.31667	2.9918	2.90164	2.4253	1.46414													0.51647	0.02419	50
8.33333	2.99261	2.90218	2.4251	1.46399													0.51771	0.02419	50.04
8.35	2.99343	2.9027	2.42489	1.46381													0.51833	0.02419	50.08
8.36667	2.99424	2.90323	2.42469	1.46358													0.51957	0.02419	50.12
8.38333	2.99505	2.90375	2.42447	1.46334													0.52081	0.02419	50.16
8.4	2.99587	2.90427	2.42423	1.46313													0.52143	0.02419	50.2
8.41667	2.99668	2.90479	2.42398	1.46298													0.52267	0.02419	50.24
8.43333	2.99749	2.90527	2.42375	1.46289													0.52391	0.02419	50.28
8.45	2.99831	2.90574	2.42355	1.46284													0.52453	0.02419	50.32
8.46667	2.99913	2.90622	2.42337	1.46279													0.52577	0.02258	50.36
8.48333	2.99995	2.90672	2.42319	1.46274													0.52701	0.02258	50.4
8.5	3.00075	2.90723	2.42299	1.4627													0.52763	0.02258	50.44
8.51667	3.00157	2.90773	2.4228	1.46269													0.52887	0.02258	50.48
8.53333	3.0024	2.90821	2.42262	1.46265													0.53011	0.02258	50.52
8.55	3.00323	2.90868	2.42246	1.46257													0.53073	0.02258	50.56
8.56667	3.00405	2.90915	2.42229	1.46244													0.53197	0.02258	50.6
8.58333	3.00485	2.90965	2.42212	1.46229													0.53321	0.02258	50.64
8.6	3.00564	2.91013	2.42195	1.46215													0.53383	0.02258	50.68
8.61667	3.00642	2.91058	2.42179	1.46203													0.53507	0.02258	50.72
8.63333	3.00719	2.911	2.42164	1.46194													0.53631	0.02258	50.76
8.65	3.00795	2.9114	2.42149	1.46188													0.53693	0.02258	50.8
8.66667	3.0087	2.9118	2.42132	1.46185													0.53817	0.02258	50.84
8.68333	3.00944	2.91219	2.42117	1.46187													0.53941	0.02258	50.88
8.7	3.01017	2.9126	2.42102	1.4619													0.54003	0.02258	50.92
8.71667	3.01088	2.91304	2.42087	1.46193													0.54127	0.02258	50.96
8.73333	3.01159	2.91348	2.4207	1.46195													0.54251	0.02258	51
8.75	3.01232	2.91389	2.42051	1.46198													0.54313	0.02258	51.04
8.76667	3.01307	2.91429	2.42032	1.462													0.54437	0.02097	51.08
8.78333	3.01385	2.9147	2.42015	1.46201													0.54561	0.02097	51.12
8.8	3.01461	2.91513	2.41998	1.462													0.54623	0.02097	51.16
8.81667	3.01536	2.91556	2.41982	1.46198													0.54747	0.02097	51.2
8.83333	3.0161	2.91598	2.41965	1.46198													0.54871	0.02097	51.24
8.85	3.01685	2.91639	2.41949	1.46201													0.54933	0.02097	51.28
8.86667	3.01763	2.91679	2.41936	1.46205													0.55057	0.02097	51.32
8.88333	3.01841	2.91718	2.41924	1.46209													0.55181	0.02097	51.36
8.9	3.01917	2.91758	2.4191	1.46212													0.55243	0.02097	51.4
8.91667	3.0199	2.91797	2.41897	1.46213													0.55367	0.02097	51.44
8.93333	3.02064	2.91837	2.41885	1.46213													0.55491	0.02097	51.48
8.95	3.02139	2.91877	2.41875	1.46212													0.55553	0.02097	51.52
8.96667	3.02217	2.91915	2.41863	1.46209													0.55677	0.02097	51.56
8.98333	3.02294	2.91951	2.41851	1.46204													0.55801	0.02097	51.6
9	3.0237	2.91985	2.41838	1.46198													0.55863	0.02097	51.64
9.01667	3.02442	2.9202	2.41825	1.46192													0.55987	0.02097	51.68
9.03333	3.02513	2.92057	2.41813	1.46189													0.56111	0.02097	51.72
9.05	3.02583	2.92093	2.41801	1.46188													0.56173	0.02097	51.76
9.06667	3.02651	2.92129	2.41787	1.4619													0.56297	0.02097	51.8
9.08333	3.0272	2.92165	2.41774	1.46196													0.56421	0.02097	51.84
9.1	3.02789	2.92199	2.4176	1.46205													0.56483	0.02097	51.88
9.11667	3.02858	2.92233	2.41746	1.46216													0.56607	0.01935	51.92
9.13333	3.02926	2.92265	2.41733	1.46227													0.56731	0.01935	51.96
9.15	3.02992	2.92299	2.41721	1.46237													0.56793	0.01935	52
9.16667	3.03057	2.92332	2.4171	1.46243													0.56917	0.01935	52.04
9.18333	3.03123	2.92363	2.41698	1.46246													0.57041	0.01935	52.08
9.2	3.03193	2.92392	2.41687	1.46246													0.57103	0.01935	52.12
9.21667	3.03263	2.92418	2.41677	1.46247													0.57227	0.01935	52.16
9.23333	3.03331	2.92443	2.41667	1.46249													0.57351	0.01935	52.2
9.25	3.03396	2.92471	2.41657	1.46251													0.57413	0.01935	52.24
9.26667	3.03461	2.92501	2.41647	1.46255													0.57537	0.01935	52.28
9.28333	3.03526	2.92532	2.41636	1.46261													0.57661	0.01935	52.32
9.3	3.03593	2.92561	2.41628	1.4627													0.57723	0.01935	52.36
9.31667	3.03661	2.92587	2.41619	1.46282													0.57847	0.01935	52.4
9.33333	3.03729	2.92614	2.41612	1.46295													0.57971	0.01935	52.44
9.35	3.03796	2.92645	2.41603	1.46308													0.58033	0.01935	52.48
9.36667	3.03863	2.92679	2.41593	1.46318													0.58157	0.01935	52.52
9.38333	3.0393	2.92714	2.41584	1.46325													0.58281	0.01774	52.56
9.4	3.03998	2.92746	2.41574	1.4633													0.58343	0.01774	52.6
9.41667	3.0407	2.92774	2.41566	1.46335													0.58467	0.01774	52.64
9.43333	3.04142	2.928	2.41557	1.46342													0.58591	0.01774	52.68
9.45	3.04213	2.92827	2.41546	1.4635													0.58653	0.01774	52.72
9.46667	3.0428	2.92854	2.41535	1.46359													0.58777	0.01774	52.76
9.48333	3.04345	2.92883	2.41524	1.4637													0.58901	0.01774	52.8
9.5	3.04408	2.9291	2.41516	1.46381													0.58963	0.01774	52.84
9.51667	3.04471	2.92936	2.41508	1.46394													0.59087	0.01774	52.88
9.53333	3.04535	2.92959	2.41501	1.46411													0.59211	0.01774	52.92
9.55	3.04597	2.92981	2.41495	1.46427													0.59273	0.01774	52.96
9.56667	3.04657	2.93006	2.41491	1.4644													0.59397	0.01774	53
9.58333	3.04715	2.93034	2.41487	1.4645													0.59521	0.01774	53.04
9.6	3.04773	2.93062	2.41482	1.46457													0.59583	0.01774	53.08
9.61667	3.04832	2.9309	2.41476	1.46462													0.59707	0.01774	53.12
9.63333	3.04892	2.93116	2.4147	1.46466													0.59831	0.01774	53.16
9.65	3.04954	2.93141	2.41462	1.46468													0.59893	0.01774	53.2
9.66667	3.05015	2.93165	2.41454	1.46469													0.60017	0.01613	53.24
9.68333	3.05075	2.9319	2.41446	1.46471													0.60141	0.01613	53.28
9.7	3.05135	2.93215	2.41435	1.46477													0.60203	0.01613	53.32
9.71667	3.05196	2.93242	2.41425	1.46485													0.60327	0.01613	53.36
9.73333	3.05257	2.93269	2.41416	1.46493													0.60451	0.01613	53.4
9.75	3.05319	2.93293	2.4141	1.46502													0.60513	0.01613	53.44
9.76667	3.05382	2.93313	2.41406	1.46513													0.60637	0.01613	53.48
9.78333	3.05444	2.93334	2.41402	1.46524													0.60761	0.01613	53.52
9.8	3.05505	2.93358	2.41399	1.46535													0.60823	0.01613	53.56
9.81667	3.05564	2.93386	2.41394	1.46545													0.60947	0.01613	53.6
9.83333	3.05623	2.93415	2.41389	1.46553													0.61071	0.01613	53.64
9.85	3.05684	2.93442	2.41386	1.46561													0.61133	0.01613	53.68
9.86667	3.05744	2.93466	2.41382	1.46572													0.61257	0.01613	53.72
9.88333	3.05804	2.93488	2.41379	1.46586													0.61381	0.01613	53.76
9.9	3.05863	2.93511	2.41376	1.46602													0.61443	0.01613	53.8
9.91667	3.0592	2.93536	2.41372	1.46619													0.61567	0.01613	53.84
9.93333	3.05977	2.93562	2.41367	1.46636													0.61691	0.01613	53.88
9.95	3.06034	2.93586	2.41361	1.46651													0.61753	0.01613	53.92
9.96667	3.06091	2.93606	2.41356	1.46666													0.61877	0.01452	53.96
9.98333	3.06149	2.93624	2.41351	1.4668													0.62001	0.01452	54
10	3.06207	2.93642	2.41346	1.4669													0.62063	0.01452	54.04
10.0167	3.06264	2.93662	2.4134	1.46697													0.62187	0.01452	54.08
10.0333	3.0632	2.93684	2.41333	1.467													0.62311	0.01452	54.12
10.05	3.06374	2.93707	2.41326	1.46702													0.62373	0.01452	54.16
10.0667	3.06429	2.93729	2.41321	1.46703													0.62497	0.01452	54.2
10.0833	3.06486	2.9375	2.41318	1.46707													0.62621	0.01452	54.24
10.1	3.06541	2.9377	2.41316	1.46717													0.62683	0.01452	54.28
10.1167	3.06594	2.93789	2.41312	1.46731													0.62807	0.01452	54.32
10.1333	3.06645	2.93808	2.41309	1.46748													0.62931	0.01452	54.36
10.15	3.06697	2.93826	2.41303	1.46768													0.62993	0.01452	54.4
10.1667	3.06749	2.93844	2.41296	1.46789													0.63117	0.01452	54.44
10.1833	3.06804	2.93861	2.41289	1.46811													0.63241	0.01452	54.48
10.2	3.06859	2.93876	2.41284	1.46831													0.63303	0.01452	54.52
10.2167	3.06913	2.9389	2.41278	1.46847													0.63427	0.01452	54.56
10.2333	3.06967	2.93904	2.41271	1.46859													0.63551	0.01452	54.6
10.25	3.07021	2.93922	2.41265	1.46868													0.63613	0.0129	54.64
10.2667	3.07076	2.9394	2.41259	1.46874													0.63737	0.0129	54.68
10.2833	3.07132	2.93958	2.41253	1.46875													0.63861	0.0129	54.72
10.3	3.07188	2.93974	2.41249	1.46873													0.63923	0.0129	54.76
10.3167	3.07243	2.93988	2.41245	1.46872													0.64047	0.0129	54.8
10.3333	3.07298	2.94001	2.4124	1.46874													0.64171	0.0129	54.84
10.35	3.07352	2.94015	2.41234	1.46878													0.64233	0.0129	54.88
10.3667	3.07406	2.94029	2.41226	1.46883													0.64357	0.0129	54.92
10.3833	3.07459	2.94043	2.41217	1.46889													0.64481	0.0129	54.96
10.4	3.07512	2.94056	2.41208	1.46896													0.64543	0.0129	55
10.4167	3.07565	2.94069	2.41198	1.46905													0.64667	0.0129	55.04
10.4333	3.07619	2.9408	2.41189	1.46918													0.64791	0.0129	55.08
10.45	3.07673	2.9409	2.41178	1.46935													0.64853	0.0129	55.12
10.4667	3.07726	2.941	2.41165	1.46953													0.64977	0.0129	55.16
10.4833	3.07779	2.9411	2.41153	1.46971													0.65101	0.0129	55.2
10.5	3.07834	2.94119	2.41143	1.4699													0.65163	0.0129	55.24
10.5167	3.0789	2.94127	2.41133	1.47008													0.65287	0.0129	55.28
10.5333	3.07947	2.94133	2.41124	1.47026													0.65411	0.0129	55.32
10.55	3.08005	2.94138	2.41115	1.47043													0.65473	0.0129	55.36
10.5667	3.08061	2.94145	2.41107	1.47057													0.65597	0.0129	55.4
10.5833	3.08116	2.94152	2.41097	1.47071													0.65721	0.01129	55.44
10.6	3.08169	2.94162	2.41088	1.47081													0.65783	0.01129	55.48
10.6167	3.08224	2.94172	2.41079	1.47085													0.65907	0.01129	55.52
10.6333	3.08279	2.94183	2.4107	1.47084													0.66031	0.01129	55.56
10.65	3.08335	2.94193	2.41063	1.47078													0.66093	0.01129	55.6
10.6667	3.08389	2.94203	2.41054	1.47072													0.66218	0.01129	55.64
10.6833	3.08442	2.94211	2.41046	1.47066													0.66342	0.01129	55.68
10.7	3.08494	2.9422	2.41038	1.47063													0.66404	0.01129	55.72
10.7167	3.08548	2.94229	2.41031	1.47062													0.66528	0.01129	55.76
10.7333	3.08604	2.94237	2.41023	1.47065													0.66652	0.01129	55.8
10.75	3.08659	2.94245	2.41014	1.47074													0.66714	0.01129	55.84
10.7667	3.08714	2.94253	2.41003	1.47091													0.66838	0.01129	55.88
10.7833	3.0877	2.9426	2.40992	1.47114													0.66962	0.01129	55.92
10.8	3.08826	2.94267	2.4098	1.47141													0.67024	0.01129	55.96
10.8167	3.08881	2.94274	2.40968	1.47168													0.67148	0.01129	56
10.8333	3.08935	2.94284	2.40957	1.47191													0.67272	0.01129	56.04
10.85	3.08991	2.94294	2.40948	1.47208													0.67334	0.01129	56.08
10.8667	3.09047	2.94302	2.4094	1.47222													0.67458	0.01129	56.12
10.8833	3.09104	2.94307	2.40933	1.47229													0.67582	0.01129	56.16
10.9	3.09158	2.9431	2.40924	1.47232													0.67644	0.00968	56.2
10.9167	3.09212	2.94312	2.40914	1.47231													0.67768	0.00968	56.24
10.9333	3.09266	2.94316	2.40905	1.47224													0.67892	0.00968	56.28
10.95	3.09321	2.94321	2.40896	1.47215													0.67954	0.00968	56.32
10.9667	3.09377	2.94324	2.40887	1.47204													0.68078	0.00968	56.36
10.9833	3.09432	2.94325	2.40875	1.47195													0.68202	0.00968	56.4
11	3.09489	2.94325	2.40863	1.47189													0.68264	0.00968	56.44
11.0167	3.09546	2.94326	2.40851	1.47186													0.68388	0.00968	56.48
11.0333	3.09603	2.94329	2.40841	1.47187													0.68512	0.00968	56.52
11.05	3.09659	2.94335	2.40831	1.47193													0.68574	0.00968	56.56
11.0667	3.09713	2.9434	2.40822	1.47204													0.68698	0.00968	56.6
11.0833	3.09769	2.94345	2.40812	1.47221													0.68822	0.00968	56.64
11.1	3.09826	2.9435	2.40802	1.47243													0.68884	0.00968	56.68
11.1167	3.09883	2.94355	2.40793	1.47267													0.69008	0.00968	56.72
11.1333	3.09938	2.9436	2.40782	1.47291													0.69132	0.00968	56.76
11.15	3.09992	2.94364	2.40771	1.47314													0.69194	0.00968	56.8
11.1667	3.10043	2.94369	2.4076	1.47336													0.69318	0.00968	56.84
11.1833	3.10097	2.94374	2.40748	1.47355													0.69442	0.00968	56.88
11.2	3.10154	2.9438	2.40735	1.47371													0.69504	0.00806	56.92
11.2167	3.10212	2.94386	2.40721	1.47381													0.69628	0.00806	56.96
11.2333	3.10269	2.94392	2.40708	1.47385													0.69752	0.00806	57
11.25	3.10324	2.94398	2.40698	1.47384													0.69814	0.00806	57.04
11.2667	3.10378	2.94404	2.40687	1.47379													0.69938	0.00806	57.08
11.2833	3.10432	2.94411	2.40675	1.4737													0.70062	0.00806	57.12
11.3	3.10489	2.9442	2.40663	1.4736													0.70124	0.00806	57.16
11.3167	3.10547	2.94429	2.4065	1.4735													0.70248	0.00806	57.2
11.3333	3.10603	2.94436	2.40638	1.47342													0.70372	0.00806	57.24
11.35	3.10655	2.94442	2.40624	1.47342													0.70434	0.00806	57.28
11.3667	3.10705	2.94446	2.4061	1.4735													0.70558	0.00806	57.32
11.3833	3.10755	2.94451	2.40596	1.47365													0.70682	0.00806	57.36
11.4	3.10807	2.94456	2.40581	1.47388													0.70744	0.00806	57.4
11.4167	3.1086	2.94462	2.40566	1.47415													0.70868	0.00806	57.44
11.4333	3.10913	2.94468	2.40552	1.47446													0.70992	0.00806	57.48
11.45	3.10967	2.94473	2.40537	1.47475													0.71054	0.00806	57.52
11.4667	3.11021	2.94477	2.40525	1.47501													0.71178	0.00806	57.56
11.4833	3.11076	2.94482	2.40515	1.47523													0.71302	0.00645	57.6
11.5	3.1113	2.94488	2.40504	1.47539													0.71364	0.00645	57.64
11.5167	3.11186	2.94494	2.40491	1.4755													0.71488	0.00645	57.68
11.5333	3.11243	2.94501	2.40477	1.47553													0.71612	0.00645	57.72
11.55	3.11301	2.94507	2.40464	1.47551													0.71674	0.00645	57.76
11.5667	3.11358	2.94511	2.4045	1.47546													0.71798	0.00645	57.8
11.5833	3.11412	2.94514	2.40436	1.47542													0.71922	0.00645	57.84
11.6	3.11466	2.94517	2.40422	1.47537													0.71984	0.00645	57.88
11.6167	3.11523	2.9452	2.40408	1.47532													0.72108	0.00645	57.92
11.6333	3.11581	2.94525	2.40395	1.47528													0.72232	0.00645	57.96
11.65	3.11639	2.9453	2.40381	1.47527													0.72294	0.00645	58
11.6667	3.11695	2.94534	2.40367	1.47531													0.72418	0.00645	58.04
11.6833	3.1175	2.94537	2.40353	1.47541													0.72542	0.00645	58.08
11.7	3.11805	2.9454	2.40341	1.47559													0.72604	0.00645	58.12
11.7167	3.11861	2.94541	2.4033	1.47581													0.72728	0.00645	58.16
11.7333	3.11918	2.94544	2.40317	1.47606													0.72852	0.00645	58.2
11.75	3.11974	2.94548	2.40304	1.47633													0.72914	0.00645	58.24
11.7667	3.12029	2.94554	2.4029	1.47658													0.73038	0.00645	58.28
11.7833	3.12085	2.94559	2.40277	1.47683													0.73162	0.00484	58.32
11.8	3.12141	2.94562	2.40264	1.47704													0.73224	0.00484	58.36
11.8167	3.12196	2.94564	2.40252	1.47723													0.73348	0.00484	58.4
11.8333	3.1225	2.94566	2.40241	1.47737													0.73472	0.00484	58.44
11.85	3.12304	2.9457	2.4023	1.47746													0.73534	0.00484	58.48
11.8667	3.12358	2.94575	2.40221	1.47748													0.73658	0.00484	58.52
11.8833	3.12414	2.9458	2.4021	1.47746													0.73782	0.00484	58.56
11.9	3.12472	2.94583	2.40199	1.47741													0.73844	0.00484	58.6
11.9167	3.12528	2.94584	2.40188	1.47737													0.73968	0.00484	58.64
11.9333	3.12584	2.94585	2.40179	1.47733													0.74092	0.00484	58.68
11.95	3.1264	2.94585	2.40171	1.4773													0.74154	0.00484	58.72
11.9667	3.12696	2.94587	2.40164	1.4773													0.74278	0.00484	58.76
11.9833	3.12752	2.94587	2.40154	1.47735													0.74402	0.00484	58.8
12	3.12809	2.94586	2.40143	1.47749													0.74464	0.00484	58.84
12.0167	3.12865	2.94584	2.40133	1.47771													0.74588	0.00484	58.88
12.0333	3.1292	2.94581	2.40124	1.47798													0.74712	0.00484	58.92
12.05	3.12975	2.94578	2.40115	1.47827													0.74774	0.00484	58.96
12.0667	3.13032	2.94577	2.40107	1.47855													0.74898	0.00484	59
12.0833	3.13089	2.94577	2.40098	1.47881													0.75022	0.00323	59.04
12.1	3.13148	2.9458	2.40088	1.47904													0.75084	0.00323	59.08
12.1167	3.13207	2.94582	2.40077	1.47923													0.75208	0.00323	59.12
12.1333	3.13265	2.94583	2.40065	1.47936													0.75332	0.00323	59.16
12.15	3.13323	2.94582	2.40055	1.47944													0.75394	0.00323	59.2
12.1667	3.13379	2.94577	2.40046	1.47948													0.75518	0.00323	59.24
12.1833	3.13434	2.94575	2.40038	1.4795													0.75642	0.00323	59.28
12.2	3.13487	2.94575	2.40028	1.47952													0.75704	0.00323	59.32
12.2167	3.13542	2.94575	2.40017	1.47953													0.75828	0.00323	59.36
12.2333	3.13596	2.94572	2.40008	1.47954													0.75952	0.00323	59.4
12.25	3.13651	2.94569	2.39998	1.47957													0.76014	0.00323	59.44
12.2667	3.13703	2.94566	2.3999	1.47962													0.76138	0.00323	59.48
12.2833	3.13754	2.94565	2.39983	1.47971													0.76262	0.00323	59.52
12.3	3.13804	2.94566	2.39974	1.47985													0.76324	0.00323	59.56
12.3167	3.13854	2.94568	2.39967	1.48004													0.76448	0.00323	59.6
12.3333	3.13905	2.9457	2.39961	1.48028													0.76572	0.00161	59.64
12.35	3.13956	2.94571	2.39957	1.48057													0.76634	0.00161	59.68
12.3667	3.14007	2.94571	2.3995	1.48088													0.76758	0.00161	59.72
12.3833	3.14058	2.94568	2.39943	1.48118													0.76882	0.00161	59.76
12.4	3.1411	2.94564	2.39937	1.48146													0.76944	0.00161	59.8
12.4167	3.14164	2.94562	2.3993	1.4817													0.77068	0.00161	59.84
12.4333	3.1422	2.94561	2.39923	1.4819													0.77192	0.00161	59.88
12.45	3.14275	2.94558	2.39914	1.48205													0.77254	0.00161	59.92
12.4667	3.14328	2.94553	2.39903	1.48217													0.77378	0.00161	59.96
12.4833	3.14381	2.94545	2.39891	1.48226													0.77502	0.00161	60
12.5	3.14433	2.94538	2.39883	1.48232													0.77564	0.00161	60.04
12.5167	3.14484	2.94532	2.39878	1.48233													0.77688	0.00161	60.08
12.5333	3.14534	2.94528	2.39874	1.48231													0.77812	0.00161	60.12
12.55	3.14584	2.94525	2.3987	1.4823													0.77874	0.00161	60.16
12.5667	3.14633	2.94521	2.39865	1.4823													0.77998	0.00161	60.2
12.5833	3.14683	2.94515	2.39861	1.48235													0.78122	0.00161	60.24
12.6	3.14735	2.9451	2.39857	1.48242													0.78184	0	60.28
12.6167	3.14789	2.94507	2.39855	1.48253													0.78308	0	60.32
12.6333	3.1484	2.94507	2.39853	1.4827													0.78432	0	60.36
12.65	3.14891	2.94508	2.39851	1.48294													0.78494	0	60.4
12.6667	3.14941	2.94509	2.39847	1.48322													0.78618	0	60.44
12.6833	3.14994	2.94509	2.39842	1.4835													0.78742	0	60.48
12.7	3.15047	2.94507	2.39837	1.48377													0.78804	0	60.52
12.7167	3.15099	2.94505	2.39832	1.48402													0.78928	0	60.56
12.7333	3.1515	2.94505	2.39831	1.48422													0.79052	0	60.6
12.75	3.152	2.94504	2.39832	1.48438													0.79114	0	60.64
12.7667	3.1525	2.94505	2.39832	1.48446													0.79238	0	60.68
12.7833	3.153	2.94505	2.39831	1.4845													0.79362	0	60.72
12.8	3.15352	2.94502	2.39829	1.48453													0.79424	0	60.76
12.8167	3.15403	2.94498	2.39828	1.48455													0.79548	0	60.8
12.8333	3.15453	2.94494	2.3983	1.48456													0.79672	0	60.84
12.85	3.15502	2.9449	2.39833	1.48455													0.79734	0	60.88
12.8667	3.15551	2.94484	2.39836	1.48453													0.79858	-0.00161	60.92
12.8833	3.15601	2.9448	2.39839	1.48453													0.79982	-0.00161	60.96
12.9	3.15651	2.94477	2.3984	1.48458													0.80044	-0.00161	61
12.9167	3.15699	2.94473	2.39841	1.48468													0.80168	-0.00161	61.04
12.9333	3.15746	2.94469	2.39842	1.48485													0.80292	-0.00161	61.08
12.95	3.15792	2.94466	2.39845	1.48507													0.80354	-0.00161	61.12
12.9667	3.15838	2.94465	2.3985	1.48533													0.80478	-0.00161	61.16
12.9833	3.15884	2.94466	2.39857	1.48563													0.80602	-0.00161	61.2
13	3.15932	2.94466	2.39862	1.48594													0.80664	-0.00161	61.24
13.0167	3.15978	2.94465	2.39866	1.48626													0.80788	-0.00161	61.28
13.0333	3.16023	2.9446	2.39869	1.48657													0.80912	-0.00161	61.32
13.05	3.16068	2.94453	2.39872	1.48684													0.80974	-0.00161	61.36
13.0667	3.16114	2.94446	2.39877	1.48703													0.81098	-0.00161	61.4
13.0833	3.16161	2.94441	2.39882	1.48714													0.81222	-0.00161	61.44
13.1	3.16207	2.94437	2.39889	1.48722													0.81284	-0.00161	61.48
13.1167	3.16253	2.94432	2.39893	1.48728													0.81408	-0.00161	61.52
13.1333	3.16297	2.94424	2.39896	1.48732													0.81532	-0.00161	61.56
13.15	3.16341	2.94416	2.39899	1.48734													0.81594	-0.00161	61.6
13.1667	3.16386	2.94409	2.39903	1.48733													0.81718	-0.00161	61.64
13.1833	3.1643	2.94404	2.39912	1.48734													0.81842	-0.00161	61.68
13.2	3.16476	2.944	2.39923	1.48739													0.81904	-0.00161	61.72
13.2167	3.1652	2.94396	2.39935	1.48749													0.82028	-0.00323	61.76
13.2333	3.16564	2.9439	2.39945	1.48764													0.82152	-0.00323	61.8
13.25	3.16607	2.94385	2.39952	1.48784													0.82214	-0.00323	61.84
13.2667	3.1665	2.9438	2.3996	1.4881													0.82338	-0.00323	61.88
13.2833	3.16694	2.94375	2.39968	1.48839													0.82462	-0.00323	61.92
13.3	3.16738	2.94372	2.39979	1.48868													0.82524	-0.00323	61.96
13.3167	3.16781	2.94369	2.39992	1.48896													0.82648	-0.00323	62
13.3333	3.16823	2.94366	2.40003	1.48922													0.82772	-0.00323	62.04
13.35	3.16866	2.94362	2.40012	1.48944													0.82834	-0.00323	62.08
13.3667	3.16908	2.94356	2.4002	1.48961													0.82958	-0.00323	62.12
13.3833	3.16949	2.94349	2.40031	1.48972													0.83082	-0.00323	62.16
13.4	3.16989	2.94344	2.40045	1.48977													0.83144	-0.00323	62.2
13.4167	3.1703	2.94338	2.4006	1.48976													0.83268	-0.00323	62.24
13.4333	3.17071	2.94334	2.40074	1.48972													0.83392	-0.00323	62.28
13.45	3.1711	2.94329	2.40085	1.48967													0.83454	-0.00323	62.32
13.4667	3.1715	2.94323	2.40094	1.48964													0.83578	-0.00323	62.36
13.4833	3.17189	2.94318	2.40105	1.48962													0.83702	-0.00323	62.4
13.5	3.17225	2.94312	2.40113	1.48962													0.83764	-0.00323	62.44
13.5167	3.17262	2.94306	2.40124	1.48963													0.83888	-0.00323	62.48
13.5333	3.17299	2.943	2.40135	1.48969													0.84012	-0.00323	62.52
13.55	3.17335	2.94294	2.40149	1.48981													0.84074	-0.00484	62.56
13.5667	3.1737	2.94288	2.40161	1.48998													0.84198	-0.00484	62.6
13.5833	3.17405	2.9428	2.40171	1.49019													0.84322	-0.00484	62.64
13.6	3.17441	2.94269	2.40178	1.49043													0.84384	-0.00484	62.68
13.6167	3.17478	2.94257	2.40184	1.49069													0.84508	-0.00484	62.72
13.6333	3.17516	2.94243	2.40196	1.49093													0.84632	-0.00484	62.76
13.65	3.17554	2.94231	2.40209	1.49117													0.84694	-0.00484	62.8
13.6667	3.17588	2.94219	2.40219	1.49139													0.84818	-0.00484	62.84
13.6833	3.17622	2.94205	2.40228	1.49157													0.84942	-0.00484	62.88
13.7	3.17657	2.9419	2.40235	1.4917													0.85004	-0.00484	62.92
13.7167	3.17693	2.94174	2.40244	1.49178													0.85128	-0.00484	62.96
13.7333	3.17729	2.94158	2.40258	1.49178													0.85252	-0.00484	63
13.75	3.17764	2.94145	2.40274	1.49173													0.85314	-0.00484	63.04
13.7667	3.17798	2.94134	2.40287	1.49163													0.85438	-0.00484	63.08
13.7833	3.17832	2.94126	2.40297	1.49153													0.85562	-0.00484	63.12
13.8	3.17867	2.94117	2.40305	1.49143													0.85624	-0.00484	63.16
13.8167	3.17905	2.94106	2.40312	1.49136													0.85748	-0.00484	63.2
13.8333	3.17942	2.94095	2.40319	1.49133													0.85872	-0.00484	63.24
13.85	3.17976	2.94085	2.40329	1.49136													0.85934	-0.00484	63.28
13.8667	3.18009	2.94078	2.40343	1.49148													0.86058	-0.00645	63.32
13.8833	3.18042	2.94071	2.40356	1.49168													0.86182	-0.00645	63.36
13.9	3.18077	2.94065	2.40369	1.49193													0.86244	-0.00645	63.4
13.9167	3.1811	2.9406	2.40378	1.4922													0.86368	-0.00645	63.44
13.9333	3.18142	2.94054	2.40388	1.49246													0.86492	-0.00645	63.48
13.95	3.18174	2.9405	2.404	1.4927													0.86554	-0.00645	63.52
13.9667	3.18205	2.94049	2.40415	1.49289													0.86678	-0.00645	63.56
13.9833	3.18235	2.94048	2.40431	1.49302													0.86802	-0.00645	63.6
14	3.18265	2.94044	2.40444	1.49308													0.86864	-0.00645	63.64
14.0167	3.18293	2.94039	2.40455	1.49309													0.86988	-0.00645	63.68
14.0333	3.18321	2.94033	2.40465	1.49304													0.87112	-0.00645	63.72
14.05	3.1835	2.94027	2.40478	1.49296													0.87174	-0.00645	63.76
14.0667	3.1838	2.94019	2.40493	1.49283													0.87298	-0.00645	63.8
14.0833	3.18411	2.94011	2.40511	1.49268													0.87422	-0.00645	63.84
14.1	3.18444	2.94002	2.40527	1.49253													0.87484	-0.00645	63.88
14.1167	3.18475	2.93992	2.40541	1.4924													0.87608	-0.00806	63.92
14.1333	3.18504	2.93982	2.40552	1.49232													0.87732	-0.00806	63.96
14.15	3.18534	2.93971	2.40561	1.49229													0.87794	-0.00806	64
14.1667	3.18566	2.93959	2.40571	1.49233													0.87918	-0.00806	64.04
14.1833	3.186	2.93945	2.40584	1.49242													0.88042	-0.00806	64.08
14.2	3.18635	2.93932	2.40599	1.49257													0.88104	-0.00806	64.12
14.2167	3.18665	2.9392	2.40613	1.49277													0.88228	-0.00806	64.16
14.2333	3.18694	2.9391	2.40622	1.49301													0.88352	-0.00806	64.2
14.25	3.18723	2.93901	2.40629	1.49327													0.88414	-0.00806	64.24
14.2667	3.18754	2.93891	2.40637	1.49351													0.88538	-0.00806	64.28
14.2833	3.18786	2.93882	2.4065	1.49374													0.88662	-0.00806	64.32
14.3	3.18816	2.93875	2.40665	1.49392													0.88724	-0.00806	64.36
14.3167	3.18843	2.93869	2.4068	1.49405													0.88848	-0.00806	64.4
14.3333	3.18867	2.93864	2.40694	1.49414													0.88972	-0.00806	64.44
14.35	3.1889	2.93859	2.40705	1.49416													0.89034	-0.00806	64.48
14.3667	3.18916	2.93852	2.40719	1.49413													0.89158	-0.00806	64.52
14.3833	3.18942	2.93846	2.40732	1.49403													0.89282	-0.00806	64.56
14.4	3.18971	2.93839	2.40746	1.49387													0.89344	-0.00806	64.6
14.4167	3.18999	2.93832	2.40759	1.49368													0.89468	-0.00806	64.64
14.4333	3.19027	2.93826	2.40773	1.49347													0.89592	-0.00968	64.68
14.45	3.19053	2.9382	2.40783	1.49328													0.89654	-0.00968	64.72
14.4667	3.19079	2.93813	2.40792	1.49313													0.89778	-0.00968	64.76
14.4833	3.19108	2.93806	2.40799	1.49305													0.89902	-0.00968	64.8
14.5	3.19138	2.93798	2.40807	1.49307													0.89964	-0.00968	64.84
14.5167	3.19169	2.9379	2.40816	1.49317													0.90088	-0.00968	64.88
14.5333	3.19197	2.93781	2.40827	1.49336													0.90212	-0.00968	64.92
14.55	3.19223	2.93775	2.40837	1.49359													0.90274	-0.00968	64.96
14.5667	3.19249	2.93769	2.40844	1.49382													0.90398	-0.00968	65
14.5833	3.19274	2.93762	2.40851	1.49405													0.90522	-0.00968	65.04
14.6	3.193	2.93754	2.40859	1.49424													0.90584	-0.00968	65.08
14.6167	3.19326	2.93746	2.40868	1.49436													0.90708	-0.00968	65.12
14.6333	3.19353	2.93739	2.40879	1.49441													0.90832	-0.00968	65.16
14.65	3.19381	2.93733	2.4089	1.49437													0.90894	-0.00968	65.2
14.6667	3.1941	2.93727	2.409	1.49422													0.91018	-0.00968	65.24
14.6833	3.19439	2.9372	2.40907	1.494													0.91142	-0.00968	65.28
14.7	3.19468	2.93712	2.40911	1.49371													0.91204	-0.00968	65.32
14.7167	3.19497	2.93705	2.40915	1.4934													0.91328	-0.01129	65.36
14.7333	3.19529	2.93697	2.4092	1.49307													0.91452	-0.01129	65.4
14.75	3.19559	2.93692	2.40928	1.49275													0.91514	-0.01129	65.44
14.7667	3.19588	2.93688	2.40936	1.49248													0.91638	-0.01129	65.48
14.7833	3.19614	2.93685	2.40944	1.49229													0.91762	-0.01129	65.52
14.8	3.19637	2.9368	2.40948	1.4922													0.91824	-0.01129	65.56
14.8167	3.1966	2.93676	2.40953	1.4922													0.91948	-0.01129	65.6
14.8333	3.19687	2.93674	2.40958	1.4923													0.92072	-0.01129	65.64
14.85	3.19716	2.93672	2.40962	1.49248													0.92134	-0.01129	65.68
14.8667	3.19745	2.93669	2.40966	1.49271													0.92258	-0.01129	65.72
14.8833	3.19771	2.93664	2.4097	1.49296													0.92382	-0.01129	65.76
14.9	3.19795	2.93657	2.40973	1.49321													0.92444	-0.01129	65.8
14.9167	3.1982	2.9365	2.40974	1.49342													0.92568	-0.01129	65.84
14.9333	3.19845	2.9364	2.40975	1.49359													0.92692	-0.01129	65.88
14.95	3.19872	2.93629	2.40978	1.49369													0.92754	-0.01129	65.92
14.9667	3.199	2.93617	2.40983	1.49372													0.92878	-0.01129	65.96
14.9833	3.19925	2.93605	2.40989	1.49369													0.93002	-0.0129	66
15	3.19948	2.93595	2.40995	1.49359													0.93064	-0.0129	66.04
15.0167	3.19972	2.93585	2.40999	1.49341													0.93188	-0.0129	66.08
15.0333	3.19996	2.93574	2.41003	1.49317													0.93312	-0.0129	66.12
15.05	3.20022	2.93563	2.41006	1.49288													0.93374	-0.0129	66.16
15.0667	3.20048	2.93557	2.41009	1.49259													0.93498	-0.0129	66.2
15.0833	3.20075	2.93551	2.41012	1.49231													0.93622	-0.0129	66.24
15.1	3.20103	2.93544	2.41017	1.4921													0.93684	-0.0129	66.28
15.1167	3.2013	2.93535	2.4102	1.49193													0.93808	-0.0129	66.32
15.1333	3.20158	2.93526	2.41021	1.49184													0.93932	-0.0129	66.36
15.15	3.20186	2.93519	2.41019	1.49185													0.93994	-0.0129	66.4
15.1667	3.20215	2.93514	2.41017	1.49199													0.94118	-0.0129	66.44
15.1833	3.20246	2.9351	2.41017	1.4922													0.94242	-0.0129	66.48
15.2	3.20276	2.93505	2.41017	1.49243													0.94304	-0.0129	66.52
15.2167	3.20305	2.93499	2.41019	1.49265													0.94428	-0.0129	66.56
15.2333	3.20332	2.93494	2.41019	1.49282													0.94552	-0.0129	66.6
15.25	3.20358	2.93489	2.41018	1.49294													0.94614	-0.0129	66.64
15.2667	3.20384	2.93484	2.41018	1.49299													0.94738	-0.0129	66.68
15.2833	3.20413	2.93479	2.4102	1.49295													0.94862	-0.0129	66.72
15.3	3.20443	2.93472	2.41023	1.4928													0.94924	-0.0129	66.76
15.3167	3.20474	2.93465	2.41025	1.49257													0.95048	-0.01452	66.8
15.3333	3.20503	2.93456	2.41026	1.49226													0.95172	-0.01452	66.84
15.35	3.20531	2.93447	2.41027	1.49191													0.95234	-0.01452	66.88
15.3667	3.20557	2.93439	2.41026	1.49155													0.95358	-0.01452	66.92
15.3833	3.20585	2.93432	2.41026	1.49119													0.95482	-0.01452	66.96
15.4	3.20614	2.93425	2.41027	1.49084													0.95544	-0.01452	67
15.4167	3.20645	2.93418	2.41028	1.49054													0.95668	-0.01452	67.04
15.4333	3.20678	2.93409	2.41029	1.49031													0.95792	-0.01452	67.08
15.45	3.20707	2.93402	2.41029	1.49018													0.95854	-0.01452	67.12
15.4667	3.20735	2.93396	2.4103	1.49014													0.95978	-0.01452	67.16
15.4833	3.20765	2.93392	2.41029	1.4902													0.96102	-0.01452	67.2
15.5	3.20799	2.93386	2.41028	1.49031													0.96164	-0.01452	67.24
15.5167	3.20836	2.9338	2.41028	1.49049													0.96288	-0.01452	67.28
15.5333	3.2087	2.93374	2.41029	1.49073													0.96412	-0.01452	67.32
15.55	3.20902	2.93371	2.4103	1.49095													0.96474	-0.01452	67.36
15.5667	3.2093	2.93368	2.4103	1.49113													0.96598	-0.01452	67.4
15.5833	3.20957	2.93364	2.41028	1.49125													0.96722	-0.01452	67.44
15.6	3.20987	2.9336	2.41025	1.49131													0.96784	-0.01452	67.48
15.6167	3.21019	2.93356	2.41026	1.49131													0.96908	-0.01613	67.52
15.6333	3.21052	2.93355	2.41027	1.49123													0.97032	-0.01613	67.56
15.65	3.21085	2.93353	2.41029	1.49107													0.97094	-0.01613	67.6
15.6667	3.21116	2.93348	2.41029	1.49084													0.97218	-0.01613	67.64
15.6833	3.21147	2.9334	2.41028	1.49056													0.97342	-0.01613	67.68
15.7	3.2118	2.93335	2.41025	1.49027													0.97404	-0.01613	67.72
15.7167	3.21214	2.93332	2.41023	1.48998													0.97528	-0.01613	67.76
15.7333	3.21248	2.93328	2.41021	1.48972													0.97652	-0.01613	67.8
15.75	3.21282	2.93324	2.41019	1.48954													0.97714	-0.01613	67.84
15.7667	3.21312	2.93318	2.41019	1.48944													0.97838	-0.01613	67.88
15.7833	3.21338	2.93315	2.41016	1.48943													0.97962	-0.01613	67.92
15.8	3.21364	2.93314	2.41012	1.48953													0.98024	-0.01613	67.96
15.8167	3.21392	2.93312	2.41007	1.48969													0.98148	-0.01613	68
15.8333	3.21418	2.93309	2.41003	1.48992													0.98272	-0.01613	68.04
15.85	3.21445	2.93304	2.41	1.49018													0.98334	-0.01613	68.08
15.8667	3.21472	2.93301	2.40998	1.49045													0.98458	-0.01613	68.12
15.8833	3.21498	2.93299	2.40996	1.49067													0.98582	-0.01613	68.16
15.9	3.21523	2.93297	2.40991	1.4908													0.98644	-0.01774	68.2
15.9167	3.21548	2.93295	2.40987	1.49084													0.98768	-0.01774	68.24
15.9333	3.21572	2.93291	2.40981	1.49077													0.98892	-0.01774	68.28
15.95	3.21597	2.93288	2.40975	1.49062													0.98954	-0.01774	68.32
15.9667	3.21622	2.93284	2.40972	1.49041													0.99078	-0.01774	68.36
15.9833	3.21647	2.93282	2.40968	1.49012													0.99202	-0.01774	68.4
16	3.21672	2.93279	2.40964	1.48976													0.99264	-0.01774	68.44
16.0167	3.21697	2.93274	2.40959	1.48937													0.99388	-0.01774	68.48
16.0333	3.21722	2.93268	2.40954	1.48899													0.99512	-0.01774	68.52
16.05	3.21746	2.9326	2.40947	1.48865													0.99574	-0.01774	68.56
16.0667	3.21772	2.93254	2.40942	1.48839													0.99698	-0.01774	68.6
16.0833	3.21798	2.9325	2.40938	1.48821													0.99822	-0.01774	68.64
16.1	3.21823	2.93244	2.40932	1.48812													0.99884	-0.01774	68.68
16.1167	3.21847	2.93239	2.40928	1.48812													1.00008	-0.01774	68.72
16.1333	3.21869	2.93232	2.40924	1.48822													1.00132	-0.01774	68.76
16.15	3.21893	2.93227	2.4092	1.48842													1.00194	-0.01935	68.8
16.1667	3.21919	2.93224	2.40915	1.48867													1.00318	-0.01935	68.84
16.1833	3.21949	2.93221	2.40911	1.48892													1.00442	-0.01935	68.88
16.2	3.21978	2.93219	2.4091	1.48916													1.00504	-0.01935	68.92
16.2167	3.22007	2.93215	2.40908	1.48935													1.00628	-0.01935	68.96
16.2333	3.22033	2.93212	2.40906	1.48948													1.00752	-0.01935	69
16.25	3.22059	2.9321	2.409	1.48953													1.00814	-0.01935	69.04
16.2667	3.22085	2.93207	2.40891	1.48948													1.00938	-0.01935	69.08
16.2833	3.22113	2.93203	2.40884	1.48935													1.01062	-0.01935	69.12
16.3	3.22142	2.93198	2.40877	1.48914													1.01124	-0.01935	69.16
16.3167	3.22169	2.93193	2.40869	1.48889													1.01248	-0.01935	69.2
16.3333	3.22194	2.93189	2.40863	1.48862													1.01372	-0.01935	69.24
16.35	3.22217	2.93186	2.40855	1.48835													1.01434	-0.01935	69.28
16.3667	3.22241	2.93183	2.40848	1.48811													1.01558	-0.01935	69.32
16.3833	3.22267	2.93179	2.40843	1.48791													1.01682	-0.01935	69.36
16.4	3.22293	2.93176	2.4084	1.48779													1.01744	-0.01935	69.4
16.4167	3.22317	2.93173	2.40838	1.48775													1.01868	-0.01935	69.44
16.4333	3.2234	2.9317	2.40836	1.48781													1.01992	-0.01935	69.48
16.45	3.22362	2.93166	2.40836	1.48796													1.02054	-0.01935	69.52
16.4667	3.22384	2.93161	2.40836	1.48817													1.02178	-0.01935	69.56
16.4833	3.22408	2.93154	2.40836	1.48839													1.02302	-0.02097	69.6
16.5	3.22433	2.93145	2.40836	1.4886													1.02364	-0.02097	69.64
16.5167	3.22457	2.93139	2.40833	1.48877													1.02488	-0.02097	69.68
16.5333	3.22481	2.93133	2.40831	1.4889													1.02612	-0.02097	69.72
16.55	3.22506	2.93128	2.40831	1.48896													1.02674	-0.02097	69.76
16.5667	3.2253	2.93124	2.40832	1.48895													1.02798	-0.02097	69.8
16.5833	3.22555	2.93119	2.40832	1.48885													1.02922	-0.02097	69.84
16.6	3.2258	2.93113	2.40829	1.48866													1.02984	-0.02097	69.88
16.6167	3.22606	2.93108	2.40827	1.48844													1.03108	-0.02097	69.92
16.6333	3.22633	2.93103	2.40825	1.48819													1.03232	-0.02097	69.96
16.65	3.2266	2.93096	2.40825	1.48792													1.03294	-0.02097	70
16.6667	3.22686	2.93087	2.40827	1.48765													1.03418	-0.02097	70.04
16.6833	3.22713	2.93078	2.40828	1.4874													1.03542	-0.02097	70.08
16.7	3.22739	2.9307	2.40828	1.4872													1.03604	-0.02097	70.12
16.7167	3.22765	2.93061	2.40826	1.48707													1.03728	-0.02097	70.16
16.7333	3.22791	2.93052	2.40824	1.48703													1.03852	-0.02097	70.2
16.75	3.22816	2.93046	2.40825	1.48708													1.03914	-0.02097	70.24
16.7667	3.22842	2.9304	2.40828	1.48722													1.04038	-0.02258	70.28
16.7833	3.22868	2.93036	2.40832	1.48744													1.04162	-0.02258	70.32
16.8	3.22893	2.93032	2.40836	1.48772													1.04224	-0.02258	70.36
16.8167	3.22913	2.93029	2.40839	1.48802													1.04348	-0.02258	70.4
16.8333	3.22933	2.93028	2.4084	1.48832													1.04472	-0.02258	70.44
16.85	3.22951	2.93026	2.40842	1.48859													1.04534	-0.02258	70.48
16.8667	3.22972	2.93025	2.40845	1.4888													1.04658	-0.02258	70.52
16.8833	3.22991	2.93022	2.4085	1.48893													1.04782	-0.02258	70.56
16.9	3.23009	2.93022	2.40855	1.489													1.04844	-0.02258	70.6
16.9167	3.23025	2.93023	2.40863	1.48899													1.04968	-0.02258	70.64
16.9333	3.2304	2.93023	2.40867	1.48891													1.05092	-0.02258	70.68
16.95	3.23058	2.93024	2.40871	1.48876													1.05154	-0.02258	70.72
16.9667	3.23079	2.93024	2.40875	1.48856													1.05278	-0.02258	70.76
16.9833	3.23102	2.93026	2.40879	1.48836													1.05402	-0.02258	70.8
17	3.23124	2.93026	2.40885	1.48818													1.05464	-0.02258	70.84
17.0167	3.23144	2.93027	2.40891	1.48804													1.05588	-0.02258	70.88
17.0333	3.23163	2.93026	2.40895	1.48797													1.05712	-0.02419	70.92
17.05	3.23184	2.93025	2.40898	1.48797													1.05774	-0.02419	70.96
17.0667	3.23205	2.93026	2.40901	1.48806													1.05898	-0.02419	71
17.0833	3.23227	2.93025	2.40904	1.48825													1.06022	-0.02419	71.04
17.1	3.23247	2.93023	2.40909	1.48851													1.06084	-0.02419	71.08
17.1167	3.23263	2.9302	2.40914	1.48878													1.06208	-0.02419	71.12
17.1333	3.23277	2.9302	2.40918	1.48905													1.06332	-0.02419	71.16
17.15	3.23291	2.93021	2.4092	1.48929													1.06394	-0.02419	71.2
17.1667	3.23306	2.93023	2.40922	1.48947													1.06518	-0.02419	71.24
17.1833	3.23322	2.93023	2.40927	1.48957													1.06642	-0.02419	71.28
17.2	3.2334	2.93021	2.40933	1.48958													1.06704	-0.02419	71.32
17.2167	3.23357	2.93018	2.40942	1.48952													1.06828	-0.02419	71.36
17.2333	3.23374	2.93016	2.4095	1.48938													1.06952	-0.02419	71.4
17.25	3.2339	2.93015	2.40958	1.48919													1.07014	-0.02419	71.44
17.2667	3.23407	2.93013	2.40969	1.48896													1.07138	-0.02419	71.48
17.2833	3.23424	2.9301	2.40981	1.48873													1.07262	-0.02419	71.52
17.3	3.23442	2.93005	2.40993	1.48849													1.07324	-0.02419	71.56
17.3167	3.23459	2.93002	2.41002	1.48828													1.07448	-0.02419	71.6
17.3333	3.23473	2.93002	2.41009	1.48811													1.07572	-0.02581	71.64
17.35	3.23487	2.93002	2.41013	1.48801													1.07634	-0.02581	71.68
17.3667	3.235	2.93002	2.41017	1.488													1.07758	-0.02581	71.72
17.3833	3.23514	2.93002	2.41021	1.48809													1.07882	-0.02581	71.76
17.4	3.23527	2.93003	2.41023	1.48825													1.07944	-0.02581	71.8
17.4167	3.23541	2.93004	2.41023	1.48845													1.08068	-0.02581	71.84
17.4333	3.23554	2.93004	2.41024	1.48869													1.08192	-0.02581	71.88
17.45	3.23564	2.93005	2.41025	1.48896													1.08254	-0.02581	71.92
17.4667	3.23573	2.93005	2.41026	1.48923													1.08378	-0.02581	71.96
17.4833	3.23581	2.93007	2.4103	1.48947													1.08502	-0.02581	72
17.5	3.23589	2.93009	2.41036	1.48965													1.08564	-0.02581	72.04
17.5167	3.23599	2.93009	2.41043	1.48975													1.08688	-0.02581	72.08
17.5333	3.2361	2.93009	2.41053	1.48977													1.08812	-0.02581	72.12
17.55	3.2362	2.93009	2.41062	1.48972													1.08874	-0.02581	72.16
17.5667	3.23631	2.93009	2.41071	1.48961													1.08998	-0.02581	72.2
17.5833	3.23641	2.93011	2.41079	1.48945													1.09122	-0.02581	72.24
17.6	3.23654	2.93014	2.4109	1.48925													1.09184	-0.02742	72.28
17.6167	3.23666	2.93016	2.41101	1.48902													1.09308	-0.02742	72.32
17.6333	3.23679	2.93017	2.4111	1.48879													1.09432	-0.02742	72.36
17.65	3.23692	2.93019	2.41119	1.48858													1.09494	-0.02742	72.4
17.6667	3.23705	2.9302	2.41127	1.48845													1.09618	-0.02742	72.44
17.6833	3.23717	2.93021	2.41134	1.48843													1.09742	-0.02742	72.48
17.7	3.23728	2.93023	2.41144	1.48852													1.09804	-0.02742	72.52
17.7167	3.23738	2.93024	2.41156	1.48871													1.09928	-0.02742	72.56
17.7333	3.23747	2.93024	2.41169	1.48896													1.10052	-0.02742	72.6
17.75	3.23757	2.93023	2.41182	1.48925													1.10114	-0.02742	72.64
17.7667	3.23766	2.93021	2.41194	1.48957													1.10238	-0.02742	72.68
17.7833	3.23776	2.9302	2.41206	1.48988													1.10363	-0.02742	72.72
17.8	3.23785	2.9302	2.41217	1.49013													1.10425	-0.02742	72.76
17.8167	3.23794	2.93021	2.4123	1.49031													1.10549	-0.02742	72.8
17.8333	3.23803	2.93024	2.41243	1.49038													1.10673	-0.02742	72.84
17.85	3.23812	2.93025	2.41256	1.49037													1.10735	-0.02742	72.88
17.8667	3.23822	2.93025	2.41268	1.49026													1.10859	-0.02742	72.92
17.8833	3.2383	2.93024	2.41279	1.49007													1.10983	-0.02742	72.96
17.9	3.23837	2.93025	2.4129	1.4898													1.11045	-0.02903	73
17.9167	3.23843	2.93028	2.41304	1.48951													1.11169	-0.02903	73.04
17.9333	3.23849	2.93031	2.41319	1.48921													1.11293	-0.02903	73.08
17.95	3.23854	2.93033	2.41334	1.48893													1.11355	-0.02903	73.12
17.9667	3.23858	2.93034	2.41345	1.48869													1.11479	-0.02903	73.16
17.9833	3.23863	2.93035	2.41353	1.48853													1.11603	-0.02903	73.2
18	3.23868	2.93036	2.41364	1.48848													1.11665	-0.02903	73.24
18.0167	3.23871	2.93037	2.41375	1.48857													1.11789	-0.02903	73.28
18.0333	3.23873	2.93039	2.41385	1.48877													1.11913	-0.02903	73.32
18.05	3.23875	2.9304	2.41395	1.48904													1.11975	-0.02903	73.36
18.0667	3.23877	2.93039	2.41405	1.48937													1.12099	-0.02903	73.4
18.0833	3.23882	2.93037	2.41417	1.48971													1.12223	-0.02903	73.44
18.1	3.23887	2.93033	2.41429	1.49004													1.12285	-0.02903	73.48
18.1167	3.23891	2.93031	2.41443	1.49034													1.12409	-0.02903	73.52
18.1333	3.23892	2.93032	2.41456	1.49057													1.12533	-0.02903	73.56
18.15	3.23891	2.93033	2.41467	1.49072													1.12595	-0.02903	73.6
18.1667	3.23892	2.93032	2.41479	1.49078													1.12719	-0.02903	73.64
18.1833	3.23892	2.93029	2.41489	1.49075													1.12843	-0.02903	73.68
18.2	3.23892	2.93026	2.41498	1.49064													1.12905	-0.02903	73.72
18.2167	3.2389	2.93023	2.41506	1.49047													1.13029	-0.02903	73.76
18.2333	3.23885	2.93021	2.41515	1.49025													1.13153	-0.02903	73.8
18.25	3.23881	2.9302	2.41524	1.49001													1.13215	-0.03064	73.84
18.2667	3.2388	2.93019	2.41534	1.48975													1.13339	-0.03064	73.88
18.2833	3.23883	2.93018	2.41543	1.48951													1.13463	-0.03064	73.92
18.3	3.23887	2.93019	2.41552	1.48933													1.13525	-0.03064	73.96
18.3167	3.2389	2.93021	2.41562	1.4892													1.13649	-0.03064	74
18.3333	3.23891	2.93024	2.41574	1.48917													1.13773	-0.03064	74.04
18.35	3.23892	2.93028	2.41586	1.48922													1.13835	-0.03064	74.08
18.3667	3.23893	2.93032	2.41595	1.48938													1.13959	-0.03064	74.12
18.3833	3.23896	2.93033	2.41603	1.48961													1.14083	-0.03064	74.16
18.4	3.23897	2.93034	2.4161	1.4899													1.14145	-0.03064	74.2
18.4167	3.23897	2.93035	2.41618	1.49019													1.14269	-0.03226	74.24
18.4333	3.23897	2.93036	2.41626	1.49047													1.14393	-0.03226	74.28
18.45	3.23896	2.93038	2.41633	1.49071													1.14455	-0.03226	74.32
18.4667	3.23895	2.93042	2.4164	1.4909													1.14579	-0.03226	74.36
18.4833	3.23893	2.93047	2.41647	1.491													1.14703	-0.03226	74.4
18.5	3.23891	2.93053	2.41653	1.49098													1.14765	-0.03226	74.44
18.5167	3.23888	2.93056	2.41661	1.49084													1.14889	-0.03226	74.48
18.5333	3.23885	2.93056	2.41669	1.49059													1.15013	-0.03226	74.52
18.55	3.23882	2.93054	2.41677	1.49027													1.15075	-0.03226	74.56
18.5667	3.23878	2.93051	2.41685	1.48989													1.15199	-0.03226	74.6
18.5833	3.23874	2.93049	2.4169	1.48947													1.15323	-0.03226	74.64
18.6	3.23873	2.93047	2.41694	1.48908													1.15385	-0.03226	74.68
18.6167	3.23873	2.93042	2.41697	1.48875													1.15509	-0.03226	74.72
18.6333	3.23875	2.93035	2.41701	1.48852													1.15633	-0.03226	74.76
18.65	3.23879	2.93029	2.41703	1.48841													1.15695	-0.03226	74.8
18.6667	3.23882	2.93023	2.41705	1.48842													1.15819	-0.03226	74.84
18.6833	3.23883	2.9302	2.41707	1.48854													1.15943	-0.03226	74.88
18.7	3.23883	2.93017	2.41708	1.48877													1.16005	-0.03226	74.92
18.7167	3.23882	2.93014	2.41709	1.48907													1.16129	-0.03226	74.96
18.7333	3.23882	2.9301	2.41712	1.4894													1.16253	-0.03226	75
18.75	3.23882	2.93008	2.41715	1.48972													1.16315	-0.03387	75.04
18.7667	3.23879	2.93007	2.4172	1.49001													1.16439	-0.03387	75.08
18.7833	3.23874	2.93007	2.41724	1.49025													1.16563	-0.03387	75.12
18.8	3.23868	2.93009	2.41729	1.4904													1.16625	-0.03387	75.16
18.8167	3.23864	2.93008	2.41734	1.49048													1.16749	-0.03387	75.2
18.8333	3.23862	2.9301	2.4174	1.4905													1.16873	-0.03387	75.24
18.85	3.23863	2.93011	2.41746	1.49043													1.16935	-0.03387	75.28
18.8667	3.23864	2.93012	2.4175	1.49027													1.17059	-0.03387	75.32
18.8833	3.23866	2.9301	2.41753	1.49005													1.17183	-0.03387	75.36
18.9	3.23869	2.93009	2.41755	1.4898													1.17245	-0.03387	75.4
18.9167	3.23873	2.93007	2.41756	1.48955													1.17369	-0.03387	75.44
18.9333	3.23876	2.93006	2.41758	1.4893													1.17493	-0.03387	75.48
18.95	3.2388	2.93007	2.41759	1.48908													1.17555	-0.03387	75.52
18.9667	3.23883	2.93007	2.41759	1.4889													1.17679	-0.03387	75.56
18.9833	3.23885	2.93006	2.4176	1.48878													1.17803	-0.03387	75.6
19	3.23884	2.93003	2.41762	1.48877													1.17865	-0.03387	75.64
19.0167	3.23881	2.92999	2.41763	1.48885													1.17989	-0.03387	75.68
19.0333	3.23876	2.92994	2.41764	1.48899													1.18113	-0.03387	75.72
19.05	3.23872	2.9299	2.41764	1.48919													1.18175	-0.03387	75.76
19.0667	3.23867	2.92987	2.4176	1.48945													1.18299	-0.03387	75.8
19.0833	3.23863	2.92982	2.41756	1.48976													1.18423	-0.03548	75.84
19.1	3.23858	2.92977	2.41752	1.49006													1.18485	-0.03548	75.88
19.1167	3.23853	2.92973	2.41748	1.49031													1.18609	-0.03548	75.92
19.1333	3.23846	2.9297	2.41746	1.49047													1.18733	-0.03548	75.96
19.15	3.2384	2.92969	2.41746	1.49055													1.18795	-0.03548	76
19.1667	3.23834	2.92968	2.41745	1.49053													1.18919	-0.03548	76.04
19.1833	3.23831	2.92965	2.41744	1.49041													1.19043	-0.03548	76.08
19.2	3.23831	2.92963	2.41743	1.49015													1.19105	-0.03548	76.12
19.2167	3.23831	2.92963	2.41742	1.48979													1.19229	-0.03548	76.16
19.2333	3.23831	2.92963	2.41739	1.48938													1.19353	-0.03548	76.2
19.25	3.2383	2.92963	2.41737	1.48898													1.19415	-0.03548	76.24
19.2667	3.23829	2.92965	2.41735	1.48859													1.19539	-0.03548	76.28
19.2833	3.23831	2.92966	2.41732	1.48827													1.19663	-0.03548	76.32
19.3	3.23834	2.9297	2.41726	1.48805													1.19725	-0.03548	76.36
19.3167	3.23839	2.92972	2.41721	1.48795													1.19849	-0.03548	76.4
19.3333	3.23843	2.92973	2.41716	1.48798													1.19973	-0.03548	76.44
19.35	3.23844	2.92971	2.41715	1.48816													1.20035	-0.0371	76.48
19.3667	3.23847	2.9297	2.41714	1.48842													1.20159	-0.0371	76.52
19.3833	3.23852	2.92969	2.41713	1.48874													1.20283	-0.0371	76.56
19.4	3.2386	2.92967	2.4171	1.48909													1.20345	-0.0371	76.6
19.4167	3.23868	2.92966	2.41705	1.48945													1.20469	-0.0371	76.64
19.4333	3.23872	2.92966	2.41701	1.48978													1.20593	-0.0371	76.68
19.45	3.23873	2.92966	2.41699	1.49004													1.20655	-0.0371	76.72
19.4667	3.23874	2.92968	2.41697	1.4902													1.20779	-0.0371	76.76
19.4833	3.23877	2.92971	2.41694	1.49026													1.20903	-0.0371	76.8
19.5	3.2388	2.92974	2.41688	1.49022													1.20965	-0.0371	76.84
19.5167	3.23883	2.92976	2.41679	1.49009													1.21089	-0.0371	76.88
19.5333	3.23886	2.92979	2.41671	1.48991													1.21213	-0.0371	76.92
19.55	3.2389	2.92982	2.41663	1.48967													1.21275	-0.0371	76.96
19.5667	3.23894	2.92984	2.41659	1.4894													1.21399	-0.0371	77
19.5833	3.239	2.92986	2.41655	1.48912													1.21523	-0.0371	77.04
19.6	3.23907	2.92989	2.41653	1.48888													1.21585	-0.0371	77.08
19.6167	3.23914	2.92992	2.41651	1.48867													1.21709	-0.0371	77.12
19.6333	3.2392	2.92995	2.41645	1.48853													1.21833	-0.0371	77.16
19.65	3.23925	2.92997	2.41641	1.4885													1.21895	-0.03871	77.2
19.6667	3.23929	2.92997	2.41638	1.48856													1.22019	-0.03871	77.24
19.6833	3.23931	2.92998	2.41636	1.48872													1.22143	-0.03871	77.28
19.7	3.23935	2.93001	2.41632	1.48895													1.22205	-0.03871	77.32
19.7167	3.23939	2.93006	2.41626	1.48925													1.22329	-0.03871	77.36
19.7333	3.23941	2.93011	2.41617	1.48958													1.22453	-0.03871	77.4
19.75	3.23946	2.93014	2.41609	1.48993													1.22515	-0.03871	77.44
19.7667	3.23953	2.93016	2.416	1.49024													1.22639	-0.03871	77.48
19.7833	3.23961	2.93019	2.41592	1.49048													1.22763	-0.03871	77.52
19.8	3.23967	2.93024	2.41584	1.49062													1.22825	-0.03871	77.56
19.8167	3.23971	2.93029	2.41578	1.49065													1.22949	-0.03871	77.6
19.8333	3.23976	2.9303	2.41571	1.49056													1.23073	-0.03871	77.64
19.85	3.2398	2.93028	2.41562	1.49037													1.23135	-0.03871	77.68
19.8667	3.23986	2.93024	2.41553	1.49009													1.23259	-0.03871	77.72
19.8833	3.23991	2.93023	2.41543	1.48974													1.23383	-0.03871	77.76
19.9	3.23994	2.93024	2.41535	1.48935													1.23445	-0.03871	77.8
19.9167	3.23996	2.93027	2.4153	1.48898													1.23569	-0.03871	77.84
19.9333	3.23999	2.93029	2.41525	1.48866													1.23693	-0.03871	77.88
19.95	3.24003	2.93032	2.41518	1.48845													1.23755	-0.04032	77.92
19.9667	3.24009	2.93036	2.41508	1.48837													1.23879	-0.04032	77.96
19.9833	3.24015	2.93042	2.41497	1.48841													1.24003	-0.04032	78
20	3.24021	2.93049	2.41486	1.48856													1.24065	-0.04032	78.04
20.0167	3.24027	2.93055	2.41477	1.48884													1.24189	-0.04032	78.08
20.0333	3.24031	2.93064	2.41468	1.48919													1.24313	-0.04032	78.12
20.05	3.24037	2.93072	2.41458	1.48959													1.24375	-0.04032	78.16
20.0667	3.24045	2.93078	2.41445	1.48999													1.24499	-0.04032	78.2
20.0833	3.24053	2.93082	2.41433	1.49035													1.24623	-0.04032	78.24
20.1	3.2406	2.93089	2.41423	1.49064													1.24685	-0.04032	78.28
20.1167	3.24066	2.93096	2.41416	1.49084													1.24809	-0.04032	78.32
20.1333	3.24069	2.93103	2.4141	1.49095													1.24933	-0.04032	78.36
20.15	3.24068	2.93109	2.41404	1.49093													1.24995	-0.04032	78.4
20.1667	3.24066	2.93115	2.41398	1.49082													1.25119	-0.04032	78.44
20.1833	3.24063	2.93119	2.4139	1.49064													1.25243	-0.04193	78.48
20.2	3.2406	2.93121	2.41381	1.49042													1.25305	-0.04193	78.52
20.2167	3.2406	2.93123	2.41372	1.4902													1.25429	-0.04193	78.56
20.2333	3.2406	2.93125	2.41364	1.48998													1.25553	-0.04193	78.6
20.25	3.24061	2.93128	2.41357	1.48978													1.25615	-0.04193	78.64
20.2667	3.24064	2.93131	2.41353	1.48964													1.25739	-0.04193	78.68
20.2833	3.24069	2.93134	2.41346	1.48957													1.25863	-0.04193	78.72
20.3	3.24078	2.93136	2.41338	1.4896													1.25925	-0.04193	78.76
20.3167	3.24086	2.93138	2.4133	1.48973													1.26049	-0.04193	78.8
20.3333	3.24094	2.93142	2.41322	1.48996													1.26173	-0.04193	78.84
20.35	3.241	2.93144	2.41314	1.49025													1.26235	-0.04193	78.88
20.3667	3.24106	2.93147	2.41307	1.49059													1.26359	-0.04193	78.92
20.3833	3.24112	2.93152	2.413	1.49093													1.26483	-0.04193	78.96
20.4	3.2412	2.93157	2.41294	1.49126													1.26545	-0.04193	79
20.4167	3.2413	2.93162	2.41288	1.49155													1.26669	-0.04193	79.04
20.4333	3.2414	2.93165	2.41284	1.49177													1.26793	-0.04193	79.08
20.45	3.2415	2.93167	2.4128	1.49193													1.26855	-0.04193	79.12
20.4667	3.2416	2.9317	2.41278	1.49196													1.26979	-0.04193	79.16
20.4833	3.24168	2.93174	2.41277	1.49187													1.27103	-0.04355	79.2
20.5	3.24176	2.93178	2.41274	1.49169													1.27165	-0.04355	79.24
20.5167	3.24185	2.9318	2.4127	1.49144													1.27289	-0.04355	79.28
20.5333	3.24193	2.9318	2.41263	1.4912													1.27413	-0.04355	79.32
20.55	3.24199	2.9318	2.41256	1.49096													1.27475	-0.04355	79.36
20.5667	3.24203	2.93182	2.41249	1.49077													1.27599	-0.04355	79.4
20.5833	3.24205	2.93186	2.41243	1.49063													1.27723	-0.04355	79.44
20.6	3.24209	2.93191	2.41239	1.49059													1.27785	-0.04355	79.48
20.6167	3.24212	2.93196	2.41235	1.49067													1.27909	-0.04355	79.52
20.6333	3.24215	2.93198	2.41231	1.49086													1.28033	-0.04355	79.56
20.65	3.24217	2.93199	2.41228	1.49116													1.28095	-0.04355	79.6
20.6667	3.24217	2.93201	2.41225	1.49153													1.28219	-0.04355	79.64
20.6833	3.24215	2.93203	2.41225	1.49195													1.28343	-0.04355	79.68
20.7	3.24214	2.93205	2.41225	1.49236													1.28405	-0.04355	79.72
20.7167	3.24212	2.93206	2.41224	1.49274													1.28529	-0.04355	79.76
20.7333	3.2421	2.93208	2.41222	1.49308													1.28653	-0.04355	79.8
20.75	3.24209	2.93211	2.41222	1.49336													1.28715	-0.04355	79.84
20.7667	3.24208	2.93215	2.41223	1.49356													1.28839	-0.04355	79.88
20.7833	3.24207	2.93221	2.41222	1.49366													1.28963	-0.04516	79.92
20.8	3.24205	2.93225	2.41222	1.49367													1.29025	-0.04516	79.96
20.8167	3.24205	2.9323	2.41222	1.49359													1.29149	-0.04516	80
20.8333	3.24206	2.93235	2.41222	1.49346													1.29273	-0.04516	80.04
20.85	3.24207	2.9324	2.41224	1.49331													1.29335	-0.04516	80.08
20.8667	3.24208	2.93245	2.41224	1.49318													1.29459	-0.04516	80.12
20.8833	3.24211	2.93247	2.41222	1.49308													1.29583	-0.04516	80.16
20.9	3.24214	2.93248	2.4122	1.49303													1.29645	-0.04516	80.2
20.9167	3.24215	2.9325	2.41221	1.49304													1.29769	-0.04516	80.24
20.9333	3.24216	2.93253	2.41224	1.49314													1.29893	-0.04516	80.28
20.95	3.24217	2.93255	2.41227	1.49334													1.29955	-0.04516	80.32
20.9667	3.24219	2.93257	2.41231	1.49363													1.30079	-0.04516	80.36
20.9833	3.24222	2.93257	2.41233	1.494													1.30203	-0.04516	80.4
21	3.24225	2.93256	2.41234	1.49442													1.30265	-0.04516	80.44
21.0167	3.24225	2.93257	2.41234	1.49482													1.30389	-0.04516	80.48
21.0333	3.24225	2.93259	2.41235	1.49517													1.30513	-0.04516	80.52
21.05	3.24224	2.93264	2.41235	1.49544													1.30575	-0.04516	80.56
21.0667	3.24225	2.93267	2.41236	1.49563													1.30699	-0.04516	80.6
21.0833	3.24226	2.9327	2.41236	1.49572													1.30823	-0.04516	80.64
21.1	3.24229	2.93272	2.41236	1.49572													1.30885	-0.04677	80.68
21.1167	3.2423	2.93275	2.41239	1.49562													1.31009	-0.04677	80.72
21.1333	3.24229	2.9328	2.41244	1.49543													1.31133	-0.04677	80.76
21.15	3.24224	2.93286	2.41249	1.49519													1.31195	-0.04677	80.8
21.1667	3.2422	2.93291	2.41255	1.49493													1.31319	-0.04677	80.84
21.1833	3.24216	2.93296	2.41261	1.49469													1.31443	-0.04677	80.88
21.2	3.24214	2.93298	2.41266	1.49449													1.31505	-0.04677	80.92
21.2167	3.24211	2.93299	2.41271	1.49437													1.31629	-0.04677	80.96
21.2333	3.24206	2.933	2.41275	1.49435													1.31753	-0.04677	81
21.25	3.24199	2.93302	2.41279	1.49444													1.31815	-0.04677	81.04
21.2667	3.2419	2.93306	2.41283	1.49463													1.31939	-0.04677	81.08
21.2833	3.24184	2.9331	2.41287	1.49489													1.32063	-0.04677	81.12
21.3	3.24181	2.93316	2.4129	1.49522													1.32125	-0.04677	81.16
21.3167	3.24178	2.93323	2.41293	1.49558													1.32249	-0.04677	81.2
21.3333	3.24174	2.93329	2.41295	1.49597													1.32373	-0.04677	81.24
21.35	3.24168	2.93337	2.41299	1.49635													1.32435	-0.04677	81.28
21.3667	3.24162	2.93344	2.41302	1.49667													1.32559	-0.04677	81.32
21.3833	3.24155	2.93353	2.41306	1.49689													1.32683	-0.04677	81.36
21.4	3.24149	2.93362	2.41311	1.49701													1.32745	-0.04839	81.4
21.4167	3.24143	2.93369	2.41316	1.49706													1.32869	-0.04839	81.44
21.4333	3.24136	2.93373	2.41321	1.49703													1.32993	-0.04839	81.48
21.45	3.24128	2.93375	2.41325	1.49696													1.33055	-0.04839	81.52
21.4667	3.2412	2.93376	2.41328	1.49684													1.33179	-0.04839	81.56
21.4833	3.24113	2.93378	2.41331	1.49669													1.33303	-0.04839	81.6
21.5	3.24107	2.93383	2.41335	1.49651													1.33365	-0.04839	81.64
21.5167	3.24101	2.93388	2.4134	1.49634													1.33489	-0.04839	81.68
21.5333	3.24096	2.9339	2.41347	1.49623													1.33613	-0.04839	81.72
21.55	3.24091	2.93391	2.41355	1.49622													1.33675	-0.04839	81.76
21.5667	3.24088	2.93395	2.41363	1.4963													1.33799	-0.04839	81.8
21.5833	3.24084	2.934	2.41371	1.49647													1.33923	-0.04839	81.84
21.6	3.24079	2.93407	2.41379	1.49671													1.33985	-0.04839	81.88
21.6167	3.2407	2.93416	2.41389	1.49699													1.34109	-0.04839	81.92
21.6333	3.24061	2.93423	2.414	1.49733													1.34233	-0.04839	81.96
21.65	3.24054	2.9343	2.41409	1.49771													1.34295	-0.04839	82
21.6667	3.24048	2.93436	2.41415	1.49808													1.34419	-0.04839	82.04
21.6833	3.2404	2.93442	2.41419	1.49836													1.34543	-0.04839	82.08
21.7	3.24029	2.93448	2.41422	1.49852													1.34605	-0.04839	82.12
21.7167	3.24017	2.93456	2.41428	1.49857													1.34729	-0.04839	82.16
21.7333	3.24007	2.93464	2.41435	1.49849													1.34853	-0.05	82.2
21.75	3.23998	2.93472	2.41443	1.49832													1.34915	-0.05	82.24
21.7667	3.2399	2.93478	2.41451	1.49807													1.35039	-0.05	82.28
21.7833	3.2398	2.9348	2.41459	1.49776													1.35163	-0.05	82.32
21.8	3.23969	2.93483	2.41466	1.49739													1.35225	-0.05	82.36
21.8167	3.23958	2.93489	2.41473	1.49701													1.35349	-0.05	82.4
21.8333	3.23946	2.93495	2.41481	1.49667													1.35473	-0.05	82.44
21.85	3.23934	2.935	2.4149	1.49644													1.35535	-0.05	82.48
21.8667	3.23921	2.93504	2.41499	1.49636													1.35659	-0.05	82.52
21.8833	3.2391	2.93505	2.41506	1.49644													1.35783	-0.05	82.56
21.9	3.239	2.93505	2.41512	1.49664													1.35845	-0.05	82.6
21.9167	3.2389	2.93508	2.41516	1.49691													1.35969	-0.05	82.64
21.9333	3.23876	2.93512	2.41521	1.49724													1.36093	-0.05	82.68
21.95	3.23862	2.93516	2.4153	1.49762													1.36155	-0.05	82.72
21.9667	3.23848	2.9352	2.41541	1.49801													1.36279	-0.05	82.76
21.9833	3.23835	2.93523	2.41551	1.49837													1.36403	-0.05	82.8
22	3.23822	2.93526	2.41559	1.49865													1.36465	-0.05	82.84
22.0167	3.23808	2.93528	2.41564	1.49883													1.36589	-0.05161	82.88
22.0333	3.23792	2.9353	2.4157	1.49888													1.36713	-0.05161	82.92
22.05	3.23776	2.93533	2.41578	1.49882													1.36775	-0.05161	82.96
22.0667	3.23762	2.93537	2.41586	1.49869													1.36899	-0.05161	83
22.0833	3.23751	2.9354	2.41596	1.4985													1.37023	-0.05161	83.04
22.1	3.23742	2.9354	2.41604	1.49829													1.37085	-0.05161	83.08
22.1167	3.23731	2.9354	2.41611	1.49805													1.37209	-0.05161	83.12
22.1333	3.23718	2.9354	2.41619	1.49778													1.37333	-0.05161	83.16
22.15	3.23704	2.93545	2.41627	1.49751													1.37395	-0.05161	83.2
22.1667	3.23688	2.93552	2.41636	1.49728													1.37519	-0.05161	83.24
22.1833	3.23674	2.93558	2.41645	1.49713													1.37643	-0.05161	83.28
22.2	3.2366	2.93564	2.41655	1.4971													1.37705	-0.05161	83.32
22.2167	3.23649	2.93568	2.41663	1.49718													1.37829	-0.05161	83.36
22.2333	3.23638	2.93573	2.41669	1.49734													1.37953	-0.05161	83.4
22.25	3.23626	2.93577	2.41673	1.49757													1.38015	-0.05161	83.44
22.2667	3.23614	2.9358	2.4168	1.49785													1.38139	-0.05161	83.48
22.2833	3.23602	2.93585	2.41688	1.49816													1.38263	-0.05161	83.52
22.3	3.23593	2.93588	2.41697	1.49849													1.38325	-0.05161	83.56
22.3167	3.23584	2.93591	2.41705	1.49878													1.38449	-0.05322	83.6
22.3333	3.23573	2.93593	2.41712	1.499													1.38573	-0.05322	83.64
22.35	3.23559	2.93594	2.4172	1.49912													1.38635	-0.05322	83.68
22.3667	3.23544	2.93596	2.41726	1.49909													1.38759	-0.05322	83.72
22.3833	3.23528	2.93599	2.41734	1.49891													1.38883	-0.05322	83.76
22.4	3.23515	2.93605	2.41742	1.49862													1.38945	-0.05322	83.8
22.4167	3.235	2.93611	2.4175	1.49825													1.39069	-0.05322	83.84
22.4333	3.23487	2.93617	2.41757	1.49782													1.39193	-0.05322	83.88
22.45	3.23476	2.93621	2.41763	1.49738													1.39255	-0.05322	83.92
22.4667	3.23465	2.93626	2.41768	1.49694													1.39379	-0.05322	83.96
22.4833	3.23454	2.93634	2.41773	1.49655													1.39503	-0.05322	84
22.5	3.23443	2.93644	2.41779	1.49629													1.39565	-0.05322	84.04
22.5167	3.23434	2.93655	2.41787	1.49619													1.39689	-0.05322	84.08
22.5333	3.23425	2.93663	2.41796	1.49623													1.39813	-0.05322	84.12
22.55	3.23416	2.93669	2.41805	1.4964													1.39875	-0.05322	84.16
22.5667	3.23406	2.93673	2.41813	1.49666													1.39999	-0.05322	84.2
22.5833	3.23392	2.93677	2.4182	1.49698													1.40123	-0.05322	84.24
22.6	3.23376	2.93682	2.41827	1.49733													1.40185	-0.05322	84.28
22.6167	3.2336	2.93687	2.41833	1.49767													1.40309	-0.05484	84.32
22.6333	3.23345	2.93693	2.41841	1.49795													1.40433	-0.05484	84.36
22.65	3.2333	2.93697	2.41849	1.49815													1.40495	-0.05484	84.4
22.6667	3.23316	2.93699	2.41854	1.49826													1.40619	-0.05484	84.44
22.6833	3.23301	2.93701	2.41857	1.49825													1.40743	-0.05484	84.48
22.7	3.23285	2.93705	2.41859	1.49814													1.40805	-0.05484	84.52
22.7167	3.23269	2.9371	2.41862	1.49794													1.40929	-0.05484	84.56
22.7333	3.23254	2.93719	2.41868	1.49765													1.41053	-0.05484	84.6
22.75	3.23239	2.93726	2.41874	1.49734													1.41115	-0.05484	84.64
22.7667	3.23226	2.93731	2.41878	1.49703													1.41239	-0.05484	84.68
22.7833	3.23213	2.93735	2.4188	1.49674													1.41363	-0.05484	84.72
22.8	3.232	2.93739	2.4188	1.49648													1.41425	-0.05484	84.76
22.8167	3.23188	2.93745	2.41882	1.49623													1.41549	-0.05484	84.8
22.8333	3.23176	2.93751	2.41885	1.49604													1.41673	-0.05645	84.84
22.85	3.23163	2.93757	2.41886	1.49591													1.41735	-0.05645	84.88
22.8667	3.23152	2.93761	2.41885	1.4959													1.41859	-0.05645	84.92
22.8833	3.23142	2.93764	2.41883	1.49599													1.41983	-0.05645	84.96
22.9	3.23131	2.93765	2.41881	1.49614													1.42045	-0.05645	85
22.9167	3.2312	2.93766	2.4188	1.49633													1.42169	-0.05645	85.04
22.9333	3.23106	2.93767	2.41878	1.49655													1.42293	-0.05645	85.08
22.95	3.23091	2.9377	2.41876	1.49678													1.42355	-0.05645	85.12
22.9667	3.23079	2.93774	2.41876	1.49701													1.42479	-0.05645	85.16
22.9833	3.23069	2.93776	2.41876	1.49718													1.42603	-0.05645	85.2
23	3.23061	2.93777	2.41875	1.49728													1.42665	-0.05645	85.24
23.0167	3.2305	2.93778	2.41871	1.49727													1.42789	-0.05645	85.28
23.0333	3.23038	2.9378	2.41867	1.49712													1.42913	-0.05645	85.32
23.05	3.23024	2.93782	2.41862	1.49683													1.42975	-0.05645	85.36
23.0667	3.23009	2.93785	2.41859	1.49643													1.43099	-0.05806	85.4
23.0833	3.22996	2.93788	2.41857	1.49598													1.43223	-0.05806	85.44
23.1	3.22983	2.9379	2.41854	1.49555													1.43285	-0.05806	85.48
23.1167	3.22971	2.93792	2.41852	1.49515													1.43409	-0.05806	85.52
23.1333	3.2296	2.93793	2.41851	1.49481													1.43533	-0.05806	85.56
23.15	3.22948	2.93794	2.41849	1.49452													1.43595	-0.05806	85.6
23.1667	3.22936	2.93795	2.41846	1.49435													1.43719	-0.05806	85.64
23.1833	3.22924	2.93798	2.41843	1.49432													1.43843	-0.05806	85.68
23.2	3.22914	2.93801	2.41838	1.49444													1.43905	-0.05806	85.72
23.2167	3.22905	2.93802	2.41835	1.49468													1.44029	-0.05806	85.76
23.2333	3.22896	2.93801	2.41832	1.49499													1.44153	-0.05806	85.8
23.25	3.22884	2.93799	2.41828	1.49531													1.44215	-0.05806	85.84
23.2667	3.22869	2.93797	2.41822	1.49561													1.44339	-0.05806	85.88
23.2833	3.22855	2.93798	2.41817	1.49587													1.44463	-0.05806	85.92
23.3	3.22842	2.93801	2.41813	1.49608													1.44525	-0.05806	85.96
23.3167	3.22833	2.93803	2.41812	1.49622													1.44649	-0.05806	86
23.3333	3.22826	2.93803	2.41811	1.49626													1.44773	-0.05806	86.04
23.35	3.22818	2.93802	2.41809	1.49618													1.44835	-0.05806	86.08
23.3667	3.2281	2.93803	2.41806	1.49599													1.44959	-0.05968	86.12
23.3833	3.22801	2.93806	2.418	1.49571													1.45083	-0.05968	86.16
23.4	3.22792	2.93808	2.41796	1.49542													1.45145	-0.05968	86.2
23.4167	3.22785	2.93807	2.41793	1.49513													1.45269	-0.05968	86.24
23.4333	3.22779	2.93806	2.41791	1.49484													1.45393	-0.05968	86.28
23.45	3.22774	2.93803	2.4179	1.49458													1.45455	-0.05968	86.32
23.4667	3.22767	2.938	2.4179	1.49438													1.45579	-0.05968	86.36
23.4833	3.22756	2.93797	2.41788	1.49424													1.45703	-0.05968	86.4
23.5	3.22744	2.93794	2.41785	1.49417													1.45765	-0.05968	86.44
23.5167	3.22732	2.93793	2.41781	1.49418													1.45889	-0.05968	86.48
23.5333	3.22722	2.93795	2.41779	1.49427													1.46013	-0.05968	86.52
23.55	3.22714	2.93797	2.41778	1.49444													1.46075	-0.05968	86.56
23.5667	3.22705	2.93796	2.41777	1.49468													1.46199	-0.05968	86.6
23.5833	3.22697	2.93793	2.41773	1.49495													1.46323	-0.05968	86.64
23.6	3.22688	2.93789	2.41767	1.4952													1.46385	-0.05968	86.68
23.6167	3.2268	2.93785	2.41759	1.49542													1.46509	-0.05968	86.72
23.6333	3.22672	2.93783	2.41753	1.49561													1.46633	-0.06129	86.76
23.65	3.22668	2.93781	2.4175	1.49574													1.46695	-0.06129	86.8
23.6667	3.22668	2.93779	2.41748	1.4958													1.46819	-0.06129	86.84
23.6833	3.22667	2.93776	2.41744	1.49575													1.46943	-0.06129	86.88
23.7	3.22667	2.93772	2.41737	1.4956													1.47005	-0.06129	86.92
23.7167	3.22666	2.93768	2.4173	1.49534													1.47129	-0.06129	86.96
23.7333	3.22664	2.93767	2.41722	1.495													1.47253	-0.06129	87
23.75	3.22664	2.93768	2.41717	1.49461													1.47315	-0.06129	87.04
23.7667	3.22667	2.93768	2.41712	1.49424													1.47439	-0.06129	87.08
23.7833	3.22669	2.93766	2.41708	1.49391													1.47563	-0.06129	87.12
23.8	3.22669	2.93764	2.41704	1.49364													1.47625	-0.06129	87.16
23.8167	3.22665	2.93762	2.41701	1.49346													1.47749	-0.06129	87.2
23.8333	3.22659	2.93763	2.41697	1.49338													1.47873	-0.06129	87.24
23.85	3.22653	2.93766	2.41692	1.49344													1.47935	-0.06129	87.28
23.8667	3.22648	2.93768	2.41689	1.49361													1.48059	-0.06129	87.32
23.8833	3.22646	2.93769	2.41684	1.4939													1.48183	-0.06129	87.36
23.9	3.22644	2.93771	2.41678	1.49425													1.48245	-0.06129	87.4
23.9167	3.2264	2.93774	2.41671	1.49461													1.48369	-0.06129	87.44
23.9333	3.22635	2.93776	2.41662	1.49495													1.48493	-0.06129	87.48
23.95	3.22628	2.93778	2.41651	1.49524													1.48555	-0.0629	87.52
23.9667	3.22621	2.93782	2.4164	1.49545													1.48679	-0.0629	87.56
23.9833	3.22616	2.93788	2.41629	1.49556													1.48803	-0.0629	87.6
24	3.22614	2.93796	2.41619	1.49559													1.48865	-0.0629	87.64
24.0167	3.22611	2.93802	2.41611	1.49552													1.48989	-0.0629	87.68
24.0333	3.22606	2.93805	2.41604	1.49539													1.49113	-0.0629	87.72
24.05	3.22599	2.93807	2.41599	1.49516													1.49175	-0.0629	87.76
24.0667	3.22592	2.93813	2.41593	1.49487													1.49299	-0.0629	87.8
24.0833	3.22586	2.93821	2.41589	1.49457													1.49423	-0.0629	87.84
24.1	3.22581	2.93828	2.41587	1.4943													1.49485	-0.0629	87.88
24.1167	3.22575	2.93832	2.41584	1.4941													1.49609	-0.0629	87.92
24.1333	3.22567	2.93833	2.41584	1.49398													1.49733	-0.0629	87.96
24.15	3.22555	2.93834	2.41583	1.49394													1.49795	-0.0629	88
24.1667	3.22541	2.93838	2.41581	1.49397													1.49919	-0.0629	88.04
24.1833	3.22526	2.93845	2.41576	1.49409													1.50043	-0.0629	88.08
24.2	3.22513	2.93851	2.41571	1.4943													1.50105	-0.0629	88.12
24.2167	3.22502	2.93855	2.41567	1.49459													1.50229	-0.0629	88.16
24.2333	3.22491	2.93859	2.41563	1.4949													1.50353	-0.0629	88.2
24.25	3.22482	2.93863	2.4156	1.49518													1.50415	-0.0629	88.24
24.2667	3.22473	2.9387	2.41556	1.49542													1.50539	-0.0629	88.28
24.2833	3.22463	2.93879	2.41553	1.49559													1.50663	-0.06451	88.32
24.3	3.22455	2.93888	2.4155	1.4957													1.50725	-0.06451	88.36
24.3167	3.22449	2.93896	2.41549	1.49574													1.50849	-0.06451	88.4
24.3333	3.22446	2.93903	2.41548	1.49572													1.50973	-0.06451	88.44
24.35	3.22446	2.93911	2.41547	1.49562													1.51035	-0.06451	88.48
24.3667	3.22444	2.93919	2.41544	1.49547													1.51159	-0.06451	88.52
24.3833	3.22441	2.93929	2.41541	1.49528													1.51283	-0.06451	88.56
24.4	3.22438	2.93939	2.41538	1.49506													1.51345	-0.06451	88.6
24.4167	3.22437	2.93949	2.41535	1.49484													1.51469	-0.06451	88.64
24.4333	3.22437	2.93959	2.41531	1.49465													1.51593	-0.06451	88.68
24.45	3.22439	2.93971	2.41528	1.49452													1.51655	-0.06451	88.72
24.4667	3.22441	2.93982	2.41525	1.49447													1.51779	-0.06451	88.76
24.4833	3.22441	2.93991	2.41523	1.49448													1.51903	-0.06451	88.8
24.5	3.22439	2.93999	2.41521	1.49457													1.51965	-0.06451	88.84
24.5167	3.22436	2.94006	2.41519	1.49474													1.52089	-0.06451	88.88
24.5333	3.22433	2.94015	2.41516	1.49502													1.52213	-0.06451	88.92
24.55	3.22431	2.94026	2.41513	1.49535													1.52275	-0.06451	88.96
24.5667	3.2243	2.94035	2.4151	1.49569													1.52399	-0.06451	89
24.5833	3.22425	2.94042	2.41508	1.496													1.52523	-0.06451	89.04
24.6	3.22418	2.94049	2.41507	1.49628													1.52585	-0.06613	89.08
24.6167	3.22411	2.94057	2.41506	1.49651													1.52709	-0.06613	89.12
24.6333	3.22406	2.94066	2.41507	1.49666													1.52833	-0.06613	89.16
24.65	3.22402	2.94076	2.41508	1.49672													1.52895	-0.06613	89.2
24.6667	3.22396	2.94088	2.41509	1.49669													1.53019	-0.06613	89.24
24.6833	3.22391	2.94097	2.41512	1.49659													1.53143	-0.06613	89.28
24.7	3.22385	2.94104	2.41515	1.49646													1.53205	-0.06613	89.32
24.7167	3.22378	2.94109	2.41517	1.49631													1.53329	-0.06613	89.36
24.7333	3.2237	2.94114	2.41519	1.49615													1.53453	-0.06613	89.4
24.75	3.22361	2.9412	2.41521	1.49599													1.53515	-0.06613	89.44
24.7667	3.22354	2.94125	2.41522	1.49588													1.53639	-0.06613	89.48
24.7833	3.22348	2.94132	2.41523	1.49583													1.53763	-0.06613	89.52
24.8	3.22343	2.94137	2.41524	1.4959													1.53825	-0.06613	89.56
24.8167	3.22338	2.94139	2.41524	1.49606													1.53949	-0.06613	89.6
24.8333	3.22333	2.9414	2.41524	1.49628													1.54073	-0.06613	89.64
24.85	3.22329	2.94142	2.41523	1.49655													1.54135	-0.06613	89.68
24.8667	3.22326	2.94145	2.41522	1.49683													1.54259	-0.06613	89.72
24.8833	3.22323	2.9415	2.41523	1.49713													1.54383	-0.06613	89.76
24.9	3.2232	2.94156	2.41525	1.4974													1.54446	-0.06613	89.8
24.9167	3.22316	2.94161	2.4153	1.49763													1.5457	-0.06774	89.84
24.9333	3.22314	2.94163	2.41535	1.49779													1.54694	-0.06774	89.88
24.95	3.22311	2.94164	2.41538	1.49785													1.54756	-0.06774	89.92
24.9667	3.22306	2.94167	2.41541	1.49782													1.5488	-0.06774	89.96
24.9833	3.22301	2.94172	2.41544	1.49773													1.55004	-0.06774	90
25	3.22294	2.94179	2.41548	1.4976													1.55066	-0.06774	90.04
25.0167	3.22288	2.94185	2.41553	1.49743													1.5519	-0.06774	90.08
25.0333	3.22281	2.94187	2.41559	1.49724													1.55314	-0.06774	90.12
25.05	3.22271	2.94187	2.41565	1.49704													1.55376	-0.06774	90.16
25.0667	3.2226	2.94187	2.4157	1.49687													1.555	-0.06774	90.2
25.0833	3.22248	2.94189	2.41574	1.49675													1.55624	-0.06774	90.24
25.1	3.22238	2.94194	2.41578	1.49671													1.55686	-0.06774	90.28
25.1167	3.22229	2.94197	2.41583	1.49676													1.5581	-0.06774	90.32
25.1333	3.22222	2.94198	2.41587	1.49692													1.55934	-0.06774	90.36
25.15	3.22216	2.94197	2.41591	1.49716													1.55996	-0.06774	90.4
25.1667	3.22211	2.94195	2.41594	1.49744													1.5612	-0.06935	90.44
25.1833	3.22207	2.94195	2.41598	1.49778													1.56244	-0.06935	90.48
25.2	3.22202	2.94198	2.41602	1.49815													1.56306	-0.06935	90.52
25.2167	3.22196	2.94203	2.41607	1.49853													1.5643	-0.06935	90.56
25.2333	3.22188	2.94208	2.41613	1.49888													1.56554	-0.06935	90.6
25.25	3.22181	2.94211	2.4162	1.49914													1.56616	-0.06935	90.64
25.2667	3.22174	2.94214	2.41628	1.49932													1.5674	-0.06935	90.68
25.2833	3.22165	2.94217	2.41635	1.49941													1.56864	-0.06935	90.72
25.3	3.22155	2.94222	2.41642	1.49943													1.56926	-0.06935	90.76
25.3167	3.22144	2.94228	2.41647	1.49938													1.5705	-0.06935	90.8
25.3333	3.22134	2.94234	2.41651	1.49927													1.57174	-0.06935	90.84
25.35	3.22126	2.94239	2.41655	1.49912													1.57236	-0.06935	90.88
25.3667	3.22118	2.94244	2.41661	1.49896													1.5736	-0.06935	90.92
25.3833	3.2211	2.94247	2.41668	1.49882													1.57484	-0.06935	90.96
25.4	3.221	2.94251	2.41673	1.49872													1.57546	-0.06935	91
25.4167	3.22089	2.94257	2.41677	1.49869													1.5767	-0.07097	91.04
25.4333	3.22079	2.94265	2.41681	1.49876													1.57794	-0.07097	91.08
25.45	3.2207	2.94274	2.41686	1.49894													1.57856	-0.07097	91.12
25.4667	3.22062	2.94281	2.41692	1.49923													1.5798	-0.07097	91.16
25.4833	3.22054	2.94284	2.417	1.49957													1.58104	-0.07097	91.2
25.5	3.22044	2.94287	2.41709	1.49993													1.58166	-0.07097	91.24
25.5167	3.22033	2.94291	2.41716	1.50028													1.5829	-0.07097	91.28
25.5333	3.22021	2.94298	2.41722	1.50062													1.58414	-0.07097	91.32
25.55	3.2201	2.94304	2.4173	1.5009													1.58476	-0.07097	91.36
25.5667	3.21999	2.94311	2.4174	1.50111													1.586	-0.07097	91.4
25.5833	3.21987	2.94316	2.41749	1.50122													1.58724	-0.07097	91.44
25.6	3.21974	2.94321	2.41758	1.50121													1.58786	-0.07097	91.48
25.6167	3.21959	2.94326	2.41764	1.50112													1.5891	-0.07097	91.52
25.6333	3.21944	2.94332	2.41769	1.50097													1.59034	-0.07097	91.56
25.65	3.21929	2.94339	2.41775	1.50077													1.59096	-0.07097	91.6
25.6667	3.21917	2.94346	2.41782	1.50055													1.5922	-0.07097	91.64
25.6833	3.21907	2.94352	2.41792	1.50032													1.59344	-0.07097	91.68
25.7	3.21895	2.94357	2.418	1.5001													1.59406	-0.07097	91.72
25.7167	3.21882	2.94361	2.41808	1.49994													1.5953	-0.07097	91.76
25.7333	3.21867	2.94365	2.41816	1.49986													1.59654	-0.07097	91.8
25.75	3.21854	2.94371	2.41823	1.49987													1.59716	-0.07097	91.84
25.7667	3.2184	2.94377	2.41833	1.5													1.5984	-0.07258	91.88
25.7833	3.21827	2.94385	2.41843	1.50022													1.59964	-0.07258	91.92
25.8	3.21813	2.94392	2.41855	1.50052													1.60026	-0.07258	91.96
25.8167	3.21798	2.94398	2.41867	1.50085													1.6015	-0.07258	92
25.8333	3.21782	2.94402	2.41879	1.5012													1.60274	-0.07258	92.04
25.85	3.21766	2.94406	2.4189	1.50153													1.60336	-0.07258	92.08
25.8667	3.21749	2.94412	2.419	1.50184													1.6046	-0.07258	92.12
25.8833	3.21733	2.9442	2.41912	1.50211													1.60584	-0.07258	92.16
25.9	3.21719	2.9443	2.41925	1.50231													1.60646	-0.07258	92.2
25.9167	3.21705	2.94439	2.41938	1.50241													1.6077	-0.07258	92.24
25.9333	3.2169	2.94445	2.41949	1.50242													1.60894	-0.07258	92.28
25.95	3.21676	2.94449	2.41959	1.50235													1.60956	-0.07258	92.32
25.9667	3.21663	2.94452	2.41969	1.50223													1.6108	-0.07258	92.36
25.9833	3.21651	2.94458	2.41979	1.50209													1.61204	-0.07258	92.4
26	3.21642	2.94464	2.41991	1.50192													1.61266	-0.07258	92.44
26.0167	3.21632	2.9447	2.42001	1.50172													1.6139	-0.07258	92.48
26.0333	3.21622	2.94475	2.42011	1.50152													1.61514	-0.07258	92.52
26.05	3.21611	2.94477	2.4202	1.50136													1.61576	-0.07258	92.56
26.0667	3.216	2.9448	2.4203	1.50129													1.617	-0.07258	92.6
26.0833	3.2159	2.94488	2.42039	1.50134													1.61824	-0.07419	92.64
26.1	3.21581	2.945	2.42048	1.5015													1.61886	-0.07419	92.68
26.1167	3.21573	2.94513	2.42057	1.50174													1.6201	-0.07419	92.72
26.1333	3.21564	2.94522	2.42066	1.50206													1.62134	-0.07419	92.76
26.15	3.21554	2.94529	2.42075	1.50242													1.62196	-0.07419	92.8
26.1667	3.21544	2.94535	2.42084	1.50281													1.6232	-0.07419	92.84
26.1833	3.21532	2.94542	2.42092	1.50317													1.62444	-0.07419	92.88
26.2	3.21522	2.94551	2.42097	1.50346													1.62506	-0.07419	92.92
26.2167	3.21512	2.94559	2.42102	1.50366													1.6263	-0.07419	92.96
26.2333	3.21504	2.94564	2.42108	1.50374													1.62754	-0.07419	93
26.25	3.21493	2.94567	2.42115	1.50369													1.62816	-0.07419	93.04
26.2667	3.2148	2.94572	2.42123	1.5035													1.6294	-0.07419	93.08
26.2833	3.21464	2.94577	2.4213	1.50321													1.63064	-0.07419	93.12
26.3	3.21447	2.94581	2.42134	1.50283													1.63126	-0.07419	93.16
26.3167	3.21433	2.94583	2.42138	1.50241													1.6325	-0.07419	93.2
26.3333	3.21417	2.94585	2.42141	1.50199													1.63374	-0.07419	93.24
26.35	3.214	2.94588	2.42144	1.5016													1.63436	-0.07419	93.28
26.3667	3.2138	2.94592	2.42149	1.50129													1.6356	-0.0758	93.32
26.3833	3.21358	2.94595	2.42153	1.50111													1.63684	-0.0758	93.36
26.4	3.21338	2.94597	2.42157	1.50106													1.63746	-0.0758	93.4
26.4167	3.2132	2.946	2.4216	1.50114													1.6387	-0.0758	93.44
26.4333	3.21305	2.94606	2.42166	1.50135													1.63994	-0.0758	93.48
26.45	3.21289	2.94613	2.42174	1.50163													1.64056	-0.0758	93.52
26.4667	3.21273	2.94619	2.42183	1.50197													1.6418	-0.0758	93.56
26.4833	3.21256	2.94624	2.42192	1.50233													1.64304	-0.0758	93.6
26.5	3.2124	2.94628	2.42198	1.50266													1.64366	-0.0758	93.64
26.5167	3.21223	2.94631	2.42203	1.50292													1.6449	-0.0758	93.68
26.5333	3.21206	2.94636	2.42207	1.50311													1.64614	-0.0758	93.72
26.55	3.2119	2.94641	2.42213	1.50321													1.64676	-0.0758	93.76
26.5667	3.21172	2.94647	2.42221	1.50322													1.648	-0.0758	93.8
26.5833	3.21154	2.94652	2.42227	1.50311													1.64924	-0.0758	93.84
26.6	3.21136	2.94656	2.42232	1.50293													1.64986	-0.0758	93.88
26.6167	3.21118	2.94658	2.42235	1.50269													1.6511	-0.0758	93.92
26.6333	3.21101	2.9466	2.42235	1.50242													1.65234	-0.0758	93.96
26.65	3.21086	2.94663	2.42235	1.50214													1.65296	-0.0758	94
26.6667	3.2107	2.94668	2.42235	1.50185													1.6542	-0.0758	94.04
26.6833	3.21055	2.94673	2.42233	1.50158													1.65544	-0.0758	94.08
26.7	3.21038	2.94675	2.42231	1.50137													1.65606	-0.07742	94.12
26.7167	3.2102	2.94676	2.42227	1.50124													1.6573	-0.07742	94.16
26.7333	3.21001	2.94676	2.42223	1.50119													1.65854	-0.07742	94.2
26.75	3.20985	2.94677	2.4222	1.5012													1.65916	-0.07742	94.24
26.7667	3.20972	2.94679	2.4222	1.50129													1.6604	-0.07742	94.28
26.7833	3.20962	2.94683	2.42222	1.50145													1.66164	-0.07742	94.32
26.8	3.20951	2.94686	2.42226	1.50166													1.66226	-0.07742	94.36
26.8167	3.2094	2.94688	2.42228	1.50189													1.6635	-0.07742	94.4
26.8333	3.2093	2.94689	2.42229	1.50212													1.66474	-0.07742	94.44
26.85	3.20922	2.94691	2.42228	1.50234													1.66536	-0.07742	94.48
26.8667	3.20915	2.94693	2.42228	1.50251													1.6666	-0.07742	94.52
26.8833	3.20905	2.94696	2.42228	1.50259													1.66784	-0.07742	94.56
26.9	3.20894	2.94699	2.42227	1.50252													1.66846	-0.07742	94.6
26.9167	3.20883	2.94701	2.42224	1.5023													1.6697	-0.07742	94.64
26.9333	3.20872	2.94703	2.42219	1.50197													1.67094	-0.07742	94.68
26.95	3.2086	2.94703	2.42213	1.50156													1.67156	-0.07742	94.72
26.9667	3.20848	2.94702	2.42207	1.5011													1.6728	-0.07742	94.76
26.9833	3.20834	2.94702	2.42202	1.50061													1.67404	-0.07742	94.8
27	3.20819	2.94705	2.42197	1.50014													1.67466	-0.07903	94.84
27.0167	3.20804	2.9471	2.42192	1.49975													1.6759	-0.07903	94.88
27.0333	3.20788	2.94714	2.42188	1.49948													1.67714	-0.07903	94.92
27.05	3.20771	2.94713	2.42185	1.49935													1.67776	-0.07903	94.96
27.0667	3.20754	2.94712	2.4218	1.49935													1.679	-0.07903	95
27.0833	3.20739	2.94714	2.42176	1.49947													1.68024	-0.07903	95.04
27.1	3.20726	2.94718	2.42175	1.49969													1.68086	-0.07903	95.08
27.1167	3.20715	2.94725	2.42174	1.5													1.6821	-0.07903	95.12
27.1333	3.20705	2.94729	2.42173	1.50032													1.68334	-0.07903	95.16
27.15	3.20696	2.94734	2.42168	1.50063													1.68396	-0.07903	95.2
27.1667	3.20688	2.94737	2.42162	1.50087													1.6852	-0.07903	95.24
27.1833	3.20679	2.9474	2.42156	1.501													1.68644	-0.07903	95.28
27.2	3.2067	2.94745	2.42151	1.50106													1.68706	-0.07903	95.32
27.2167	3.2066	2.94752	2.42147	1.50102													1.6883	-0.07903	95.36
27.2333	3.20649	2.9476	2.42142	1.50088													1.68954	-0.07903	95.4
27.25	3.20636	2.94769	2.42137	1.50066													1.69016	-0.07903	95.44
27.2667	3.20622	2.94778	2.42133	1.50038													1.6914	-0.07903	95.48
27.2833	3.20607	2.94783	2.42131	1.50007													1.69264	-0.07903	95.52
27.3	3.20591	2.9479	2.42128	1.49976													1.69326	-0.07903	95.56
27.3167	3.20576	2.948	2.42125	1.49947													1.6945	-0.07903	95.6
27.3333	3.20561	2.9481	2.4212	1.49921													1.69574	-0.07903	95.64
27.35	3.2055	2.94817	2.42116	1.49899													1.69636	-0.08064	95.68
27.3667	3.20541	2.94821	2.42113	1.49882													1.6976	-0.08064	95.72
27.3833	3.20536	2.94822	2.42108	1.49868													1.69884	-0.08064	95.76
27.4	3.20532	2.94824	2.421	1.4986													1.69946	-0.08064	95.8
27.4167	3.20528	2.94827	2.42093	1.4986													1.7007	-0.08064	95.84
27.4333	3.20526	2.94831	2.42086	1.49869													1.70194	-0.08064	95.88
27.45	3.20525	2.94834	2.4208	1.49886													1.70256	-0.08064	95.92
27.4667	3.20522	2.94837	2.42077	1.49907													1.7038	-0.08064	95.96
27.4833	3.20518	2.9484	2.42073	1.4993													1.70504	-0.08064	96
27.5	3.20514	2.94844	2.42068	1.49954													1.70566	-0.08064	96.04
27.5167	3.2051	2.94847	2.42063	1.49976													1.7069	-0.08064	96.08
27.5333	3.20504	2.94849	2.42058	1.49991													1.70814	-0.08064	96.12
27.55	3.20499	2.94851	2.42054	1.49999													1.70876	-0.08064	96.16
27.5667	3.20493	2.94856	2.42049	1.49994													1.71	-0.08064	96.2
27.5833	3.20487	2.94861	2.42044	1.49977													1.71124	-0.08064	96.24
27.6	3.20481	2.94865	2.42038	1.49948													1.71186	-0.08064	96.28
27.6167	3.20476	2.94867	2.42031	1.49909													1.7131	-0.08064	96.32
27.6333	3.20468	2.94868	2.42024	1.49866													1.71434	-0.08064	96.36
27.65	3.20461	2.9487	2.42016	1.49822													1.71496	-0.08064	96.4
27.6667	3.20453	2.94874	2.42009	1.49785													1.7162	-0.08064	96.44
27.6833	3.20448	2.94878	2.42004	1.49756													1.71744	-0.08226	96.48
27.7	3.20443	2.94881	2.42	1.49737													1.71806	-0.08226	96.52
27.7167	3.2044	2.94881	2.41996	1.49729													1.7193	-0.08226	96.56
27.7333	3.20437	2.94882	2.4199	1.49732													1.72054	-0.08226	96.6
27.75	3.20434	2.94884	2.41982	1.49748													1.72116	-0.08226	96.64
27.7667	3.20432	2.94888	2.41974	1.49775													1.7224	-0.08226	96.68
27.7833	3.20428	2.94894	2.41966	1.49809													1.72364	-0.08226	96.72
27.8	3.20426	2.94899	2.41958	1.49843													1.72426	-0.08226	96.76
27.8167	3.20425	2.94903	2.41951	1.49874													1.7255	-0.08226	96.8
27.8333	3.20423	2.94908	2.41945	1.49901													1.72674	-0.08226	96.84
27.85	3.2042	2.94913	2.41938	1.49921													1.72736	-0.08226	96.88
27.8667	3.20417	2.94917	2.41931	1.4993													1.7286	-0.08226	96.92
27.8833	3.20412	2.94919	2.41925	1.49928													1.72984	-0.08226	96.96
27.9	3.20408	2.94922	2.41921	1.49917													1.73046	-0.08226	97
27.9167	3.20406	2.94927	2.41917	1.49897													1.7317	-0.08226	97.04
27.9333	3.20404	2.9493	2.41914	1.49871													1.73294	-0.08226	97.08
27.95	3.20403	2.94933	2.41908	1.49842													1.73356	-0.08226	97.12
27.9667	3.20404	2.94934	2.419	1.49814													1.7348	-0.08387	97.16
27.9833	3.20408	2.94938	2.41891	1.49787													1.73604	-0.08387	97.2
28	3.20411	2.94944	2.41881	1.49766													1.73666	-0.08387	97.24
28.0167	3.20415	2.94953	2.41873	1.49749													1.7379	-0.08387	97.28
28.0333	3.2042	2.9496	2.41866	1.49737													1.73914	-0.08387	97.32
28.05	3.20425	2.94963	2.41861	1.49732													1.73976	-0.08387	97.36
28.0667	3.20429	2.94965	2.41857	1.49738													1.741	-0.08387	97.4
28.0833	3.20432	2.94969	2.4185	1.49751													1.74224	-0.08387	97.44
28.1	3.20432	2.94974	2.41843	1.49771													1.74286	-0.08387	97.48
28.1167	3.20434	2.94979	2.41837	1.49797													1.7441	-0.08387	97.52
28.1333	3.20434	2.94984	2.41833	1.49827													1.74534	-0.08387	97.56
28.15	3.20436	2.94989	2.4183	1.49861													1.74596	-0.08387	97.6
28.1667	3.20438	2.94994	2.41826	1.49893													1.7472	-0.08387	97.64
28.1833	3.20441	2.94999	2.4182	1.4992													1.74844	-0.08387	97.68
28.2	3.20444	2.95005	2.41812	1.49935													1.74906	-0.08387	97.72
28.2167	3.20447	2.95011	2.41806	1.49939													1.7503	-0.08387	97.76
28.2333	3.20451	2.95018	2.41804	1.49931													1.75154	-0.08387	97.8
28.25	3.20454	2.95026	2.41804	1.49911													1.75216	-0.08387	97.84
28.2667	3.20458	2.95031	2.41805	1.49883													1.7534	-0.08387	97.88
28.2833	3.20462	2.95035	2.41802	1.49846													1.75464	-0.08548	97.92
28.3	3.20463	2.95038	2.41796	1.49805													1.75526	-0.08548	97.96
28.3167	3.20461	2.95042	2.4179	1.49765													1.7565	-0.08548	98
28.3333	3.20457	2.95047	2.41784	1.49735													1.75774	-0.08548	98.04
28.35	3.20452	2.95051	2.41778	1.49717													1.75836	-0.08548	98.08
28.3667	3.20448	2.95055	2.4177	1.49712													1.7596	-0.08548	98.12
28.3833	3.20445	2.95058	2.41761	1.49721													1.76084	-0.08548	98.16
28.4	3.20441	2.95061	2.41752	1.49742													1.76146	-0.08548	98.2
28.4167	3.20439	2.95066	2.41745	1.49774													1.7627	-0.08548	98.24
28.4333	3.20437	2.95073	2.41738	1.49816													1.76394	-0.08548	98.28
28.45	3.20436	2.95081	2.41732	1.49862													1.76456	-0.08548	98.32
28.4667	3.20438	2.95089	2.41727	1.49907													1.7658	-0.08548	98.36
28.4833	3.20443	2.95097	2.41723	1.49944													1.76704	-0.08548	98.4
28.5	3.20447	2.95103	2.41721	1.49973													1.76766	-0.08548	98.44
28.5167	3.2045	2.95109	2.41718	1.4999													1.7689	-0.08548	98.48
28.5333	3.20451	2.95115	2.41713	1.49996													1.77014	-0.08548	98.52
28.55	3.20452	2.95119	2.41709	1.49993													1.77076	-0.08548	98.56
28.5667	3.20454	2.95124	2.41707	1.4998													1.772	-0.08548	98.6
28.5833	3.20458	2.95128	2.41709	1.4996													1.77324	-0.08548	98.64
28.6	3.20461	2.95132	2.41711	1.49935													1.77386	-0.08709	98.68
28.6167	3.20461	2.95135	2.41711	1.4991													1.7751	-0.08709	98.72
28.6333	3.20461	2.95138	2.41709	1.49888													1.77634	-0.08709	98.76
28.65	3.20459	2.9514	2.41706	1.49871													1.77696	-0.08709	98.8
28.6667	3.20458	2.95144	2.41704	1.49862													1.7782	-0.08709	98.84
28.6833	3.20457	2.95149	2.41702	1.49859													1.77944	-0.08709	98.88
28.7	3.20457	2.95152	2.41699	1.4987													1.78006	-0.08709	98.92
28.7167	3.20456	2.95155	2.41696	1.49891													1.7813	-0.08709	98.96
28.7333	3.20453	2.95156	2.41694	1.49918													1.78254	-0.08709	99
28.75	3.20451	2.95157	2.41693	1.49951													1.78316	-0.08709	99.04
28.7667	3.2045	2.9516	2.41694	1.49989													1.7844	-0.08709	99.08
28.7833	3.20452	2.95163	2.41693	1.50028													1.78564	-0.08709	99.12
28.8	3.20455	2.95168	2.41694	1.50066													1.78626	-0.08709	99.16
28.8167	3.20456	2.95173	2.41696	1.50099													1.7875	-0.08709	99.2
28.8333	3.20455	2.95175	2.41699	1.50121													1.78874	-0.08709	99.24
28.85	3.20453	2.95176	2.41701	1.50131													1.78936	-0.08709	99.28
28.8667	3.2045	2.95175	2.41702	1.5013													1.7906	-0.08709	99.32
28.8833	3.20448	2.95176	2.41703	1.5012													1.79184	-0.08871	99.36
28.9	3.20443	2.95179	2.41705	1.50099													1.79246	-0.08871	99.4
28.9167	3.20437	2.95181	2.41709	1.50073													1.7937	-0.08871	99.44
28.9333	3.2043	2.95183	2.41714	1.50042													1.79494	-0.08871	99.48
28.95	3.20423	2.95184	2.41717	1.50013													1.79556	-0.08871	99.52
28.9667	3.20416	2.95188	2.4172	1.49988													1.7968	-0.08871	99.56
28.9833	3.20409	2.95193	2.41721	1.49972													1.79804	-0.08871	99.6
29	3.20405	2.952	2.41724	1.49969													1.79866	-0.08871	99.64
29.0167	3.204	2.95206	2.41727	1.49979													1.7999	-0.08871	99.68
29.0333	3.20394	2.95209	2.4173	1.50002													1.80114	-0.08871	99.72
29.05	3.20389	2.95214	2.41733	1.50037													1.80176	-0.08871	99.76
29.0667	3.20384	2.95218	2.41735	1.50081													1.803	-0.08871	99.8
29.0833	3.20379	2.95222	2.41739	1.50129													1.80424	-0.08871	99.84
29.1	3.20376	2.95225	2.41743	1.50177													1.80486	-0.08871	99.88
29.1167	3.20372	2.9523	2.4175	1.50222													1.8061	-0.08871	99.92
29.1333	3.20367	2.95237	2.41757	1.5026													1.80734	-0.08871	99.96
29.15	3.20361	2.95246	2.41765	1.50291													1.80796	-0.08871	100
29.1667	3.20356	2.95254	2.41772	1.5031													1.8092	-0.08871	100.04
29.1833	3.20349	2.9526	2.41777	1.50319													1.81044	-0.08871	100.08
29.2	3.20341	2.95265	2.41783	1.50314													1.81106	-0.09032	100.12
29.2167	3.20334	2.95269	2.4179	1.50303													1.8123	-0.09032	100.16
29.2333	3.20325	2.95274	2.41798	1.50289													1.81354	-0.09032	100.2
29.25	3.20318	2.95278	2.41804	1.50274													1.81416	-0.09032	100.24
29.2667	3.2031	2.95283	2.4181	1.5026													1.8154	-0.09032	100.28
29.2833	3.20301	2.95287	2.41814	1.50247													1.81664	-0.09032	100.32
29.3	3.20291	2.95292	2.41819	1.50238													1.81726	-0.09032	100.36
29.3167	3.2028	2.95297	2.41825	1.50237													1.8185	-0.09032	100.4
29.3333	3.20269	2.95303	2.41832	1.50246													1.81974	-0.09032	100.44
29.35	3.20258	2.9531	2.41837	1.50263													1.82036	-0.09032	100.48
29.3667	3.20247	2.95316	2.41843	1.50288													1.8216	-0.09032	100.52
29.3833	3.20234	2.95322	2.41847	1.5032													1.82284	-0.09032	100.56
29.4	3.20218	2.95325	2.41852	1.50357													1.82346	-0.09032	100.6
29.4167	3.20205	2.95327	2.41857	1.50397													1.8247	-0.09032	100.64
29.4333	3.20192	2.95328	2.41862	1.50438													1.82594	-0.09032	100.68
29.45	3.2018	2.9533	2.41868	1.50478													1.82656	-0.09032	100.72
29.4667	3.20169	2.95334	2.41874	1.50514													1.8278	-0.09032	100.76
29.4833	3.20159	2.95338	2.41879	1.5054													1.82904	-0.09193	100.8
29.5	3.20152	2.95341	2.41884	1.50551													1.82966	-0.09193	100.84
29.5167	3.20146	2.95343	2.41891	1.50546													1.8309	-0.09193	100.88
29.5333	3.20142	2.95345	2.41898	1.50529													1.83214	-0.09193	100.92
29.55	3.20137	2.95348	2.41907	1.50504													1.83276	-0.09193	100.96
29.5667	3.20132	2.95353	2.41914	1.50475													1.834	-0.09193	101
29.5833	3.20129	2.95358	2.41922	1.50443													1.83524	-0.09193	101.04
29.6	3.20126	2.95364	2.41929	1.50413													1.83586	-0.09193	101.08
29.6167	3.20121	2.95368	2.41937	1.50389													1.8371	-0.09193	101.12
29.6333	3.20113	2.95371	2.41946	1.50378													1.83834	-0.09193	101.16
29.65	3.20104	2.95374	2.41954	1.50382													1.83896	-0.09193	101.2
29.6667	3.20093	2.95379	2.41964	1.50401													1.8402	-0.09193	101.24
29.6833	3.20083	2.95385	2.41973	1.50433													1.84144	-0.09193	101.28
29.7	3.20073	2.95389	2.41984	1.50473													1.84206	-0.09193	101.32
29.7167	3.20063	2.95393	2.41994	1.50519													1.8433	-0.09193	101.36
29.7333	3.20054	2.95398	2.42006	1.50564													1.84454	-0.09193	101.4
29.75	3.20043	2.95403	2.42017	1.50607													1.84516	-0.09193	101.44
29.7667	3.20033	2.95408	2.42029	1.50644													1.8464	-0.09193	101.48
29.7833	3.2002	2.95412	2.4204	1.50673													1.84764	-0.09193	101.52
29.8	3.20008	2.95416	2.42051	1.50692													1.84826	-0.09193	101.56
29.8167	3.19998	2.9542	2.42061	1.507													1.8495	-0.09355	101.6
29.8333	3.19989	2.95424	2.42071	1.50697													1.85074	-0.09355	101.64
29.85	3.19979	2.95427	2.42079	1.50684													1.85136	-0.09355	101.68
29.8667	3.19966	2.95427	2.42089	1.50667													1.8526	-0.09355	101.72
29.8833	3.19952	2.95426	2.42099	1.50648													1.85384	-0.09355	101.76
29.9	3.1994	2.95424	2.42108	1.50631													1.85446	-0.09355	101.8
29.9167	3.1993	2.95422	2.42116	1.50616													1.8557	-0.09355	101.84
29.9333	3.19921	2.95421	2.42125	1.50605													1.85694	-0.09355	101.88
29.95	3.19911	2.95421	2.42131	1.50598													1.85756	-0.09355	101.92
29.9667	3.19901	2.95419	2.4214	1.50597													1.8588	-0.09355	101.96
29.9833	3.19888	2.95418	2.4215	1.50603													1.86004	-0.09355	102
30	3.19876	2.95417	2.42162	1.50616													1.86066	-0.09355	102.04
30.0167	3.19863	2.95419	2.42173	1.50639													1.8619	-0.09355	102.08
30.0333	3.19852	2.95423	2.42183	1.50667													1.86314	-0.09355	102.12
30.05	3.19841	2.95426	2.42193	1.50699													1.86376	-0.09355	102.16
30.0667	3.19829	2.95428	2.42203	1.50731													1.865	-0.09355	102.2
30.0833	3.19814	2.95428	2.42215	1.50763													1.86624	-0.09355	102.24
30.1	3.19799	2.95428	2.42225	1.50794													1.86686	-0.09355	102.28
30.1167	3.19785	2.95429	2.42233	1.50819													1.8681	-0.09355	102.32
30.1333	3.19773	2.9543	2.42239	1.50835													1.86934	-0.09355	102.36
30.15	3.19763	2.95432	2.42244	1.50838													1.86996	-0.09516	102.4
30.1667	3.1975	2.95433	2.4225	1.50829													1.8712	-0.09516	102.44
30.1833	3.19737	2.95434	2.42258	1.5081													1.87244	-0.09516	102.48
30.2	3.19724	2.95436	2.42269	1.50785													1.87306	-0.09516	102.52
30.2167	3.19709	2.95439	2.42282	1.50754													1.8743	-0.09516	102.56
30.2333	3.19694	2.95442	2.42295	1.50724													1.87554	-0.09516	102.6
30.25	3.19678	2.95443	2.42306	1.50698													1.87616	-0.09516	102.64
30.2667	3.19663	2.95444	2.42315	1.50679													1.8774	-0.09516	102.68
30.2833	3.19649	2.95445	2.42324	1.5067													1.87864	-0.09516	102.72
30.3	3.19635	2.95447	2.42333	1.50671													1.87926	-0.09516	102.76
30.3167	3.1962	2.9545	2.42341	1.50683													1.8805	-0.09516	102.8
30.3333	3.19604	2.95452	2.42348	1.50705													1.88174	-0.09516	102.84
30.35	3.19589	2.95454	2.42352	1.50734													1.88236	-0.09677	102.88
30.3667	3.19575	2.95458	2.42357	1.50768													1.8836	-0.09677	102.92
30.3833	3.19562	2.95462	2.42364	1.50803													1.88484	-0.09677	102.96
30.4	3.19549	2.95467	2.42374	1.50834													1.88546	-0.09677	103
30.4167	3.19533	2.9547	2.42384	1.5086													1.8867	-0.09677	103.04
30.4333	3.19515	2.95473	2.42395	1.50877													1.88794	-0.09677	103.08
30.45	3.19498	2.95475	2.42404	1.50886													1.88856	-0.09677	103.12
30.4667	3.19481	2.9548	2.42413	1.50886													1.8898	-0.09677	103.16
30.4833	3.19468	2.95484	2.4242	1.5088													1.89104	-0.09677	103.2
30.5	3.19456	2.95489	2.42425	1.50867													1.89166	-0.09677	103.24
30.5167	3.19444	2.95493	2.42431	1.50851													1.8929	-0.09677	103.28
30.5333	3.19431	2.95496	2.42437	1.50834													1.89414	-0.09677	103.32
30.55	3.19416	2.95499	2.42443	1.50819													1.89476	-0.09677	103.36
30.5667	3.19404	2.95505	2.42448	1.50808													1.896	-0.09677	103.4
30.5833	3.19394	2.95512	2.42452	1.50801													1.89724	-0.09677	103.44
30.6	3.19387	2.95519	2.42456	1.50795													1.89786	-0.09677	103.48
30.6167	3.1938	2.95527	2.42461	1.50791													1.8991	-0.09677	103.52
30.6333	3.19372	2.95533	2.42468	1.50789													1.90034	-0.09677	103.56
30.65	3.19362	2.95538	2.42474	1.50792													1.90096	-0.09677	103.6
30.6667	3.19352	2.95544	2.42478	1.50797													1.9022	-0.09677	103.64
30.6833	3.19343	2.9555	2.4248	1.50806													1.90344	-0.09677	103.68
30.7	3.19335	2.95556	2.42481	1.50818													1.90406	-0.09838	103.72
30.7167	3.19326	2.95561	2.42483	1.50834													1.9053	-0.09838	103.76
30.7333	3.19317	2.95565	2.42485	1.50851													1.90654	-0.09838	103.8
30.75	3.19307	2.95566	2.42488	1.50868													1.90716	-0.09838	103.84
30.7667	3.19297	2.95567	2.42489	1.50882													1.9084	-0.09838	103.88
30.7833	3.19287	2.95569	2.42487	1.50891													1.90964	-0.09838	103.92
30.8	3.19277	2.95572	2.42483	1.50893													1.91026	-0.09838	103.96
30.8167	3.19271	2.95574	2.42479	1.50884													1.9115	-0.09838	104
30.8333	3.19267	2.95575	2.42476	1.50867													1.91274	-0.09838	104.04
30.85	3.19264	2.95573	2.42473	1.50843													1.91336	-0.09838	104.08
30.8667	3.1926	2.9557	2.42469	1.50818													1.9146	-0.09838	104.12
30.8833	3.19253	2.95569	2.42462	1.50792													1.91584	-0.09838	104.16
30.9	3.19246	2.9557	2.42455	1.50769													1.91646	-0.09838	104.2
30.9167	3.1924	2.95573	2.42451	1.5075													1.9177	-0.09838	104.24
30.9333	3.19237	2.95577	2.42447	1.50738													1.91894	-0.09838	104.28
30.95	3.19232	2.95578	2.42443	1.50734													1.91956	-0.09838	104.32
30.9667	3.19226	2.95581	2.4244	1.50738													1.9208	-0.09838	104.36
30.9833	3.1922	2.95584	2.42437	1.50746													1.92204	-0.1	104.4
31	3.19213	2.95589	2.42434	1.5076													1.92266	-0.1	104.44
31.0167	3.19205	2.95594	2.42431	1.50776													1.9239	-0.1	104.48
31.0333	3.19199	2.956	2.42428	1.50792													1.92514	-0.1	104.52
31.05	3.19195	2.95607	2.42426	1.50805													1.92576	-0.1	104.56
31.0667	3.19192	2.95613	2.42425	1.50815													1.927	-0.1	104.6
31.0833	3.19191	2.9562	2.42425	1.5082													1.92824	-0.1	104.64
31.1	3.19187	2.95626	2.42423	1.5082													1.92886	-0.1	104.68
31.1167	3.19183	2.95634	2.42418	1.50813													1.9301	-0.1	104.72
31.1333	3.1918	2.95642	2.4241	1.50801													1.93134	-0.1	104.76
31.15	3.1918	2.95649	2.42402	1.50786													1.93196	-0.1	104.8
31.1667	3.19182	2.95654	2.42395	1.5077													1.9332	-0.1	104.84
31.1833	3.19185	2.95655	2.42388	1.50754													1.93444	-0.1	104.88
31.2	3.19185	2.95657	2.42379	1.50738													1.93506	-0.1	104.92
31.2167	3.19183	2.9566	2.42369	1.50725													1.9363	-0.1	104.96
31.2333	3.19179	2.95665	2.42359	1.50715													1.93754	-0.1	105
31.25	3.19176	2.95671	2.4235	1.5071													1.93816	-0.1	105.04
31.2667	3.19173	2.95679	2.42343	1.50706													1.9394	-0.1	105.08
31.2833	3.19172	2.95687	2.42337	1.50703													1.94064	-0.1	105.12
31.3	3.19172	2.95694	2.42331	1.50702													1.94126	-0.10161	105.16
31.3167	3.19169	2.95701	2.42324	1.50703													1.9425	-0.10161	105.2
31.3333	3.19166	2.95708	2.42318	1.50706													1.94374	-0.10161	105.24
31.35	3.19163	2.95714	2.42309	1.50712													1.94436	-0.10161	105.28
31.3667	3.19162	2.9572	2.42299	1.50718													1.9456	-0.10161	105.32
31.3833	3.19162	2.95724	2.42289	1.50723													1.94684	-0.10161	105.36
31.4	3.19164	2.95727	2.42282	1.50728													1.94746	-0.10161	105.4
31.4167	3.19163	2.95731	2.42275	1.50732													1.9487	-0.10161	105.44
31.4333	3.19161	2.95736	2.42268	1.50734													1.94994	-0.10161	105.48
31.45	3.19159	2.95742	2.42259	1.50732													1.95056	-0.10161	105.52
31.4667	3.19158	2.9575	2.42248	1.50724													1.9518	-0.10161	105.56
31.4833	3.19157	2.95759	2.4224	1.50711													1.95304	-0.10161	105.6
31.5	3.19157	2.95767	2.42231	1.50695													1.95366	-0.10161	105.64
31.5167	3.19158	2.95775	2.42224	1.50678													1.9549	-0.10161	105.68
31.5333	3.19158	2.9578	2.42215	1.50659													1.95614	-0.10161	105.72
31.55	3.19156	2.95783	2.42203	1.50641													1.95676	-0.10161	105.76
31.5667	3.1915	2.95785	2.42188	1.50625													1.958	-0.10161	105.8
31.5833	3.19145	2.95789	2.42173	1.50613													1.95924	-0.10161	105.84
31.6	3.19143	2.95791	2.42158	1.5061													1.95986	-0.10161	105.88
31.6167	3.19145	2.95792	2.42145	1.50611													1.9611	-0.10161	105.92
31.6333	3.19147	2.95795	2.42135	1.50617													1.96234	-0.10322	105.96
31.65	3.19147	2.95797	2.42125	1.50626													1.96296	-0.10322	106
31.6667	3.19145	2.958	2.42113	1.50636													1.9642	-0.10322	106.04
31.6833	3.19144	2.95803	2.421	1.50649													1.96544	-0.10322	106.08
31.7	3.19147	2.95806	2.4209	1.50663													1.96606	-0.10322	106.12
31.7167	3.19153	2.95811	2.42085	1.50674													1.9673	-0.10322	106.16
31.7333	3.1916	2.95814	2.42081	1.5068													1.96854	-0.10322	106.2
31.75	3.19166	2.95818	2.42078	1.50679													1.96916	-0.10322	106.24
31.7667	3.19169	2.95821	2.42073	1.50677													1.9704	-0.10322	106.28
31.7833	3.19173	2.95827	2.42067	1.50673													1.97164	-0.10322	106.32
31.8	3.19178	2.95834	2.42061	1.50667													1.97226	-0.10322	106.36
31.8167	3.19184	2.9584	2.42056	1.50657													1.9735	-0.10322	106.4
31.8333	3.1919	2.95847	2.42052	1.50644													1.97474	-0.10322	106.44
31.85	3.19196	2.95853	2.42048	1.50631													1.97536	-0.10322	106.48
31.8667	3.19202	2.95859	2.42043	1.50618													1.9766	-0.10322	106.52
31.8833	3.19208	2.95867	2.42035	1.50607													1.97784	-0.10322	106.56
31.9	3.19214	2.95873	2.42026	1.50597													1.97846	-0.10322	106.6
31.9167	3.19218	2.95877	2.42016	1.50586													1.9797	-0.10322	106.64
31.9333	3.19223	2.95879	2.42007	1.50577													1.98094	-0.10484	106.68
31.95	3.1923	2.95883	2.41999	1.50571													1.98156	-0.10484	106.72
31.9667	3.1924	2.95888	2.4199	1.50568													1.9828	-0.10484	106.76
31.9833	3.19248	2.95894	2.41979	1.50571													1.98404	-0.10484	106.8
32	3.19252	2.959	2.41966	1.50578													1.98466	-0.10484	106.84
32.0167	3.19257	2.95907	2.41952	1.5059													1.98591	-0.10484	106.88
32.0333	3.19263	2.95915	2.41938	1.50607													1.98715	-0.10484	106.92
32.05	3.19271	2.95922	2.41925	1.50626													1.98777	-0.10484	106.96
32.0667	3.19281	2.9593	2.41912	1.50645													1.98901	-0.10484	107
32.0833	3.19289	2.95938	2.41899	1.5066													1.99025	-0.10484	107.04
32.1	3.19297	2.95945	2.41885	1.50671													1.99087	-0.10484	107.08
32.1167	3.19304	2.95951	2.41872	1.50675													1.99211	-0.10484	107.12
32.1333	3.19311	2.95957	2.41859	1.5067													1.99335	-0.10484	107.16
32.15	3.19317	2.95962	2.41847	1.50657													1.99397	-0.10484	107.2
32.1667	3.19325	2.95966	2.41836	1.50641													1.99521	-0.10484	107.24
32.1833	3.19335	2.95971	2.41828	1.50622													1.99645	-0.10484	107.28
32.2	3.19345	2.95979	2.4182	1.50604													1.99707	-0.10484	107.32
32.2167	3.19354	2.95986	2.41811	1.50588													1.99831	-0.10484	107.36
32.2333	3.19361	2.95996	2.41798	1.50577													1.99955	-0.10645	107.4
32.25	3.19368	2.96004	2.41784	1.50574													2.00017	-0.10645	107.44
32.2667	3.19375	2.96013	2.41773	1.50577													2.00141	-0.10645	107.48
32.2833	3.19384	2.96022	2.41762	1.5059													2.00265	-0.10645	107.52
32.3	3.19392	2.96032	2.41751	1.50607													2.00327	-0.10645	107.56
32.3167	3.19398	2.96042	2.41737	1.50629													2.00451	-0.10645	107.6
32.3333	3.194	2.96052	2.41723	1.50653													2.00575	-0.10645	107.64
32.35	3.19401	2.96059	2.41709	1.50677													2.00637	-0.10645	107.68
32.3667	3.19404	2.96065	2.41698	1.507													2.00761	-0.10645	107.72
32.3833	3.19409	2.96071	2.41688	1.5072													2.00885	-0.10645	107.76
32.4	3.19416	2.96076	2.41678	1.50735													2.00947	-0.10645	107.8
32.4167	3.19421	2.96079	2.4167	1.50745													2.01071	-0.10645	107.84
32.4333	3.19427	2.9608	2.4166	1.50747													2.01195	-0.10645	107.88
32.45	3.19432	2.96081	2.41651	1.50744													2.01257	-0.10645	107.92
32.4667	3.19438	2.96082	2.41643	1.50737													2.01381	-0.10645	107.96
32.4833	3.19444	2.96083	2.41636	1.50729													2.01505	-0.10645	108
32.5	3.1945	2.96084	2.41629	1.50717													2.01567	-0.10645	108.04
32.5167	3.19456	2.96085	2.41624	1.50705													2.01691	-0.10645	108.08
32.5333	3.19461	2.96087	2.41617	1.50693													2.01815	-0.10645	108.12
32.55	3.19467	2.9609	2.4161	1.50687													2.01877	-0.10645	108.16
32.5667	3.19469	2.96094	2.41604	1.50684													2.02001	-0.10806	108.2
32.5833	3.19471	2.96098	2.41597	1.50685													2.02125	-0.10806	108.24
32.6	3.1947	2.96103	2.41589	1.5069													2.02187	-0.10806	108.28
32.6167	3.1947	2.9611	2.4158	1.507													2.02311	-0.10806	108.32
32.6333	3.19472	2.96117	2.41572	1.50717													2.02435	-0.10806	108.36
32.65	3.19474	2.96122	2.41566	1.50739													2.02497	-0.10806	108.4
32.6667	3.19475	2.96126	2.4156	1.50765													2.02621	-0.10806	108.44
32.6833	3.19475	2.9613	2.41555	1.50792													2.02745	-0.10806	108.48
32.7	3.19476	2.96134	2.41546	1.50819													2.02807	-0.10806	108.52
32.7167	3.19479	2.96138	2.41539	1.50844													2.02931	-0.10806	108.56
32.7333	3.19488	2.96141	2.41534	1.50862													2.03055	-0.10806	108.6
32.75	3.19497	2.96144	2.41532	1.50872													2.03117	-0.10806	108.64
32.7667	3.19504	2.96148	2.41529	1.5087													2.03241	-0.10806	108.68
32.7833	3.19509	2.96152	2.41524	1.5086													2.03365	-0.10806	108.72
32.8	3.19513	2.96156	2.41518	1.50842													2.03427	-0.10806	108.76
32.8167	3.19517	2.96161	2.41512	1.5082													2.03551	-0.10806	108.8
32.8333	3.19524	2.96168	2.41508	1.50796													2.03675	-0.10806	108.84
32.85	3.19532	2.96174	2.41506	1.50776													2.03737	-0.10967	108.88
32.8667	3.19538	2.96181	2.41504	1.50761													2.03861	-0.10967	108.92
32.8833	3.19542	2.96188	2.41501	1.50753													2.03985	-0.10967	108.96
32.9	3.19545	2.96193	2.41498	1.50754													2.04047	-0.10967	109
32.9167	3.1955	2.96199	2.41494	1.50765													2.04171	-0.10967	109.04
32.9333	3.19552	2.96204	2.4149	1.50787													2.04295	-0.10967	109.08
32.95	3.19554	2.96209	2.41487	1.50816													2.04357	-0.10967	109.12
32.9667	3.19556	2.96214	2.41485	1.5085													2.04481	-0.10967	109.16
32.9833	3.19557	2.96219	2.41482	1.50885													2.04605	-0.10967	109.2
33	3.19557	2.96222	2.41477	1.50919													2.04667	-0.10967	109.24
33.0167	3.19555	2.96226	2.41472	1.5095													2.04791	-0.10967	109.28
33.0333	3.19552	2.96231	2.41467	1.50976													2.04915	-0.10967	109.32
33.05	3.19551	2.96239	2.41463	1.50995													2.04977	-0.10967	109.36
33.0667	3.19551	2.96247	2.41458	1.51007													2.05101	-0.10967	109.4
33.0833	3.19552	2.96254	2.41453	1.51012													2.05225	-0.10967	109.44
33.1	3.19552	2.9626	2.4145	1.5101													2.05287	-0.10967	109.48
33.1167	3.19551	2.96266	2.41447	1.51003													2.05411	-0.10967	109.52
33.1333	3.19549	2.96274	2.41443	1.50991													2.05535	-0.10967	109.56
33.15	3.19547	2.96282	2.4144	1.50979													2.05597	-0.10967	109.6
33.1667	3.19545	2.96288	2.41439	1.50972													2.05721	-0.10967	109.64
33.1833	3.19544	2.96294	2.41437	1.50969													2.05845	-0.11129	109.68
33.2	3.19543	2.96298	2.41436	1.50967													2.05907	-0.11129	109.72
33.2167	3.19541	2.96302	2.41436	1.50968													2.06031	-0.11129	109.76
33.2333	3.19536	2.96305	2.41437	1.50975													2.06155	-0.11129	109.8
33.25	3.19531	2.96309	2.41439	1.50987													2.06217	-0.11129	109.84
33.2667	3.19526	2.96312	2.41442	1.51008													2.06341	-0.11129	109.88
[truncated: 12,381 more rows]

## Sheet: Fig.3
Fig.3a							Fig.3b							Fig.3c					Fig.3d
MIL-101(Cr)		PEI-functionalized MIL-101(Cr)		treated PEI-functionalized MIL-101(Cr)			MIL-101(Cr)		PEI-functionalized MIL-101(Cr)		treated PEI-functionalized MIL-101(Cr)			N		Cr			N		Cr
Relative Pressure (P/Po)	Quantity Adsorbed (cm³/g STP)	Relative Pressure (P/Po)	Quantity Adsorbed (cm³/g STP)	Relative Pressure (P/Po)	Quantity Adsorbed (cm³/g STP)		Pore Width (nm)	dV/dW Pore Volume (cm³/g·nm)	Pore Width (nm)	dV/dW Pore Volume (cm³/g·nm)	Pore Width (nm)	dV/dW Pore Volume (cm³/g·nm)		distance(nm)	Counts(a.u.)	distance (nm)	Counts (a.u.)		distance(nm)	Counts(a.u.)	distance (nm)	Counts (a.u.)
5.62763e-06	4.49823	0.00533	0.27278	0.000405234	0.26129		0.50039	0.1677	2.73426	0.000795712	0.92929	0		-0.01903	0.0147	-0.01903	0.0118		0	0.0544	0	0.286
5.2829e-06	31.1721	0.01063	0.43006	0.00165	0.58518		0.53613	0.06729	2.94871	0.000643184	1.00077	0		0.04813	0.0279	0.04813	0.027		0.134	0.0541	0.134	0.285
9.19754e-06	57.7433	0.02041	0.60833	0.00289	0.77521		0.58974	0.01723	3.18103	0.00051496	1.09013	0		0.11528	0.0376	0.11528	0.0294		0.269	0.0548	0.269	0.287
3.33241e-05	84.1503	0.03041	0.74219	0.00412	0.92483		0.64335	0	3.43122	0.000436588	1.17948	0.000554956		0.18243	0.0378	0.18243	0.0211		0.403	0.0483	0.403	0.282
8.05736e-05	109.494	0.04048	0.79316	0.00543	1.05326		0.6791	0	3.69929	0.000381643	1.26884	0.0027		0.24959	0.0295	0.24959	0.0299		0.537	0.048	0.537	0.3
0.000152044	133.944	0.05794	0.92017	0.00678	1.16698		0.73271	0	4.00309	0.000372113	1.35819	0.00478		0.31674	0.0116	0.31674	0.0465		0.672	0.0551	0.672	0.299
0.000242153	156.121	0.10033	1.1785	0.00812	1.27714		0.80419	0	4.32477	0.000392768	1.48329	0.00646		0.38389	0.00165	0.38389	0.0303		0.806	0.0581	0.806	0.287
0.000342099	175.147	0.15031	1.37548	0.00967	1.38965		0.85781	0	4.66432	0.000408604	1.59052	0.00715		0.45104	0.000752	0.45104	0.00523		0.94	0.0576	0.94	0.301
0.000510852	199.965	0.20014	1.52268	0.01157	1.52871		0.92929	0	5.03961	0.000401759	1.71561	0.00563		0.5182	0.000609	0.5182	9.41e-05		1.07	0.0588	1.07	0.301
0.000724291	223.822	0.25013	1.64579	0.02004	1.95891		1.00077	0.08905	5.43277	0.000358662	1.85858	0.00375		0.58535	0.000545	0.58535	0.00245		1.21	0.0546	1.21	0.268
0.000980069	246.01	0.3001	1.73895	0.03007	2.2675		1.09013	0.31539	5.87954	0.000312802	2.00155	0.00161		0.6525	0.00146	0.6525	0.0196		1.34	0.0538	1.34	0.268
0.0013	268.584	0.36932	1.87063	0.03999	2.49745		1.17948	0.65969	6.34419	0.000289152	2.16239	0.000132021		0.71966	0.0182	0.71966	0.039		1.48	0.057	1.48	0.315
0.00177	293.268	0.41934	1.95031	0.05003	2.65859		1.26884	0.9796	6.84458	0.000264985	2.3411	0		0.78681	0.0558	0.78681	0.0436		1.61	0.0542	1.61	0.31
0.00238	317.352	0.46921	2.04937	0.09994	3.36985		1.35819	0.96066	7.39858	0.000243193	2.5198	0		0.85396	0.0622	0.85396	0.0548		1.75	0.0601	1.75	0.281
0.00312	340.352	0.51916	2.14084	0.15008	3.87491		1.48329	0.89368	7.98832	0.000248629	2.73426	0		0.92112	0.0247	0.92112	0.0657		1.88	0.0745	1.88	0.303
0.00404	362.564	0.56918	2.25479	0.20016	4.06454		1.59052	0.79182	8.63167	0.000271127	2.94871	0		0.98827	0.0066	0.98827	0.0545		2.01	0.0756	2.01	0.331
0.00514	383.662	0.61903	2.37271	0.25023	4.14763		1.71561	0.61795	9.31077	0.000249942	3.18103	0		1.05542	0.0235	1.05542	0.0286
0.00643	403.67	0.66899	2.49224	0.31996	4.11852		1.85858	0.61327	10.0613	0.00019201	3.43122	0		1.12258	0.0311	1.12258	0.00676
0.0076	418.933	0.71894	2.63455	0.36949	4.11372		2.00155	0.7133	10.8655	0.000158391	3.69929	0		1.18973	0.0133	1.18973	0.000849
0.00888	433.275	0.76882	2.81353	0.41941	4.07991		2.16239	0.79792	11.7233	0.000149403	4.00309	0		1.25688	0.00627	1.25688	0.00139
0.00989	444.098	0.81874	3.0451	0.46944	3.99044		2.3411	0.85273	12.6526	0.000156418	4.32477	0		1.32404	0.0157	1.32404	0.000665
0.01025	447.775	0.84995	3.20783	0.51938	3.73912		2.5198	0.75486	13.6713	0.000157671	4.66432	0		1.39119	0.0354	1.39119	0.00854
0.0191	509.079	0.89982	3.5998	0.5693	3.68663		2.73426	0.57543	14.7614	0.000142932	5.03961	0		1.45834	0.0585	1.45834	0.0234
0.0289	552.448	0.94967	4.35591	0.61937	3.55895		2.94871	0.31601	15.9409	0.000123015	5.43277	0		1.52549	0.0631	1.52549	0.0184
0.0382	583.941	0.98927	5.98666	0.66934	3.40528		3.18103	0.08203	17.2097	0.000120604	5.87954	0		1.59265	0.049	1.59265	0.00404
0.04899	614.989	0.99502	7.05901	0.71932	3.09874		3.43122	0	18.5858	0.000131936	6.34419	0		1.6598	0.0216	1.6598	0
0.09812	735.008	0.99502	7.05901	0.7692	3.11306		3.69929	0	20.0691	0.000132539	6.84458	0		1.72695	0.0206	1.72695	0
0.15864	876.266	0.97314	5.20062	0.81912	3.38302		4.00309	0	21.6596	0.000121118	7.39858	0		1.79411	0.0359	1.79411	0.000752
0.20297	919.481	0.93241	4.12325	0.86917	3.83134		4.32477	0	23.3931	0.000105609	7.98832	0		1.86126	0.0223	1.86126	0.00336
0.26721	1029.91	0.88196	3.488	0.91885	5.05911		4.66432	0	25.2517	9.01117e-05	8.63167	0		1.92841	0.0107	1.92841	0.0042
0.30601	1036.9	0.83171	3.06779	0.94975	7.30051		5.03961	0	27.2711	7.21216e-05	9.31077	0		1.99557	0.0479	1.99557	0.00153
0.36131	1044.71	0.78144	2.77086	0.98775	18.704		5.43277	0	29.4513	3.25436e-05	10.0613	0		2.06272	0.0718	2.06272	9.85e-06
0.39972	1049.11	0.73138	2.53417	0.99456	29.0094		5.87954	0	31.7924	0	10.8655	0		2.12987	0.0322	2.12987	0
0.4498	1053.87	0.68122	2.33501	0.99456	29.0094		6.34419	0	34.3301	0	11.7233	0		2.19703	0.000517	2.19703	0
0.49978	1057.85	0.63118	2.14548	0.97556	14.8737		6.84458	0	37.0644	0	12.6526	0		2.26418	2.2e-05	2.26418	1.44e-05
0.54986	1061.18	0.5811	1.98794	0.9339	6.04272		7.39858	0	40.0309	0	13.6713	0		2.33133	8.51e-06	2.33133	5.31e-05
0.59979	1064.26	0.531	1.84024	0.88189	4.19345		7.98832	0	43.2298	0	14.7614	0		2.39849	0.000528	2.39849	5.82e-05
0.64994	1066.74	0.48092	1.70792	0.83152	3.69958		8.63167	0	46.6789	0	15.9409	0.000235163		2.46564	0.0197	2.46564	8.82e-05
0.69979	1069.05	0.43089	1.57404	0.78133	3.53331		9.31077	0	50.3961	5.17457e-06	17.2097	0.000339438		2.53279	0.072	2.53279	0.00233
0.74986	1071.36	0.38092	1.44906	0.73133	3.17061		10.0613	0	54.4171	3.24632e-05	18.5858	0.000288511		2.59995	0.0911	2.59995	0.00494
0.79988	1073.83	0.33083	1.29928	0.68108	3.32049		10.8655	0	58.7597	2.99966e-05	20.0691	0.00029192		2.6671	0.0394	2.6671	0.00717
0.84978	1076.55	0.28068	1.13731	0.63102	3.56111		11.7233	0	63.4419	3.33271e-05	21.6596	0.000419519		2.73425	0.00376	2.73425	0.0128
0.89976	1080.4	0.23061	0.95985	0.58092	3.74689		12.6526	0	68.4994	4.63717e-05	23.3931	0.000476774		2.8014	0.00235	2.8014	0.011
0.94951	1087.59	0.18058	0.76267	0.53089	3.79927		13.6713	0	73.9679	3.58096e-05	25.2517	0.000450144		2.86856	0.0056	2.86856	0.00277
0.98713	1111.65	0.13064	0.50691	0.48075	3.87332		14.7614	0	79.8653	3.53644e-05	27.2711	0.000365162		2.93571	0.0272	2.93571	5.87e-05
0.99413	1134.25	0.0853	0.24065	0.43077	3.97163		15.9409	0	86.2452	4.55782e-05	29.4513	0.000128008		3.00286	0.0654	3.00286	8.27e-05
0.99413	1134.25			0.38077	4.0961		17.2097	0	93.1255	4.36822e-05	31.7924	0		3.07002	0.0634	3.07002	1.09e-05
0.97623	1107.13			0.33075	4.2866		18.5858	0	100.56	3.08325e-05	34.3301	0		3.13717	0.0337	3.13717	2.68e-05
0.93501	1086.6			0.28084	4.26062		20.0691	0.000351568	108.566	2.8606e-05	37.0644	0		3.20432	0.0424	3.20432	6.6e-05
0.88262	1079.55			0.2309	4.03696		21.6596	0.000841584	117.233	3.49247e-05	40.0309	0		3.27148	0.0463	3.27148	0.000216
0.83208	1075.69			0.18094	3.81986		23.3931	0.000802992	126.58	2.37841e-05	43.2298	0		3.33863	0.0168	3.33863	0.00081
0.78189	1072.64			0.13085	3.41299		25.2517	0.000646742	136.677	2.04422e-05	46.6789	0		3.40578	0.000469	3.40578	0.00159
0.75055	1070.89			0.08529	2.7827		27.2711	0.000282197	147.596	2.32523e-05	50.3961	0		3.47294	0.00357	3.47294	0.00199
0.70061	1068.54			0.05104	2.16033		29.4513	0	159.355	1.49267e-05	54.4171	3.87027e-05		3.54009	0.00964	3.54009	0.00122
0.6505	1065.83						31.7924	0	172.079	1.27234e-05	58.7597	0.000246202		3.60724	0.00876	3.60724	0.00026
0.60054	1063.03						34.3301	0	185.804	1.44869e-05	63.4419	0.000305734		3.6744	0.00256	3.6744	0
0.55056	1059.95						37.0644	0	200.619	9.28919e-06	68.4994	0.000418698		3.74155	0.000535	3.74155	0
0.50054	1056.43						40.0309	0	216.632	7.91819e-06	73.9679	0.000321401		3.8087	0.00917	3.8087	0
0.45062	1052.31						43.2298	0	233.913	6.8813e-06	79.8653	0.000322981		3.87586	0.0283	3.87586	1.32e-05
0.40067	1047.38						46.6789	0	252.57	6.09375e-06	86.2452	0.000413891		3.94301	0.0391	3.94301	0.000133
0.35053	1041.35						50.3961	0	233.913	6.8813e-06	93.1255	0.000396985		4.01016	0.0375	4.01016	0.00101
0.3005	1033.95						54.4171	5.89371e-06	252.57	6.09375e-06	100.56	0.000279081			0.034		0.00163
0.25069	1023.76						58.7597	0.000560027			108.566	0.000260684			0.0188		0.00076
0.20474	919.738						63.4419	0.000695847			117.233	0.000303359
0.14161	855.285						68.4994	0.00093456			126.58	0.000194196
0.10373	747.825						73.9679	0.000707584			136.677	0.000166761
0.05079	615.925						79.8653	0.000726329			147.596	0.000188904
							86.2452	0.000920266			159.355	0.000120723
							93.1255	0.00088166			172.079	0.000103823
							100.56	0.00061505			185.804	0.000117695
							108.566	0.000570521			200.619	7.51405e-05
							117.233	0.00064202			216.632	6.46496e-05
							126.58	0.000407648			233.913	5.18357e-05
							136.677	0.000355085
							147.596	0.000399405
							159.355	0.000253504
							172.079	0.000221089
							185.804	0.000248922
							200.619	0.000157758
							216.632	5.84708e-05

## Sheet: Fig.4
Fig.4c
	Electron transfer quantity (e-)
1o Amines head	-0.00526
1o Amines tail	-0.023
2o Amines	0.03069
3o Amines	-0.00767

## Sheet: Fig.5
Fig.5b					Fig.5c
CH3NH2		CCl3NH2			CH3NHCH2CH2NHCH3		SiH3NHCH2CH2NHSiH3
Reaction Coordinate	Energy (eV)	Reaction Coordinate	Energy (eV)		Reaction Coordinate	Energy (eV)	Reaction Coordinate	Energy (eV)
origin state	0	origin state	0		origin state	0	origin state	0
TS	0.23716	TS	2.42053		TS	0.53404	TS	5.65253
end state	-0.38478	end state	0.17886		end state	-0.20191	end state	-0.19554
